# Supplementary material for: 11-Hy­droxy-9-[1-(4-methyl­phen­yl)-4-oxo-3-phenyl­azetidin-2-yl]-18-oxo-10-oxa-2-aza­penta­cyclo­[9.7.0.01,8.02,6.012,17]octa­deca-12,14,16-triene-8-carbonitrile
Source: Acta Crystallogr Sect E Struct Rep Online. 2012 Nov 7;68(Pt 12):o3290–1. doi: 10.1107/S1600536812044479 (PMC3588836; doi:10.1107/S1600536812044479)
Supplement: Supplementary file 1 [file e-68-o3290-sup1.cif]

##############################################################################
#                                                                            #
# This CIF contains the data in a paper accepted for publication in          #
# Acta Crystallographica Section E. It conforms to the requirements of       #
# Notes for Authors for Acta Crystallographica Section E, and has been       #
# peer reviewed under the auspices of the IUCr Commission on Journals.       #
#                                                                            #
# Full details of the Crystallographic Information File format               #
# are given in the paper "The Crystallographic Information File (CIF):       #
# a New Standard Archive File for Crystallography" by S. R. Hall, F. H.      #
# Allen and I. D. Brown [Acta Cryst. (1991), A47, 655-685].                  #
#                                                                            #
# The current version of the core CIF dictionary is obtainable from          #
# ftp://ftp.iucr.org/pub/cif_core.dic.                                       #
#                                                                            #
# Software is freely available for graphical display of the structure(s)     #
# in this CIF. For information consult the CIF software page                 #
# http://www.iucr.org/resources/cif/software.                                #
#                                                                            #
# This file may be used for bona fide research purposes within the           #
# scientific community so long as proper attribution is given to the journal # 
# article from which it was obtained.                                        #
#                                                                            #
##############################################################################
data_global
_audit_creation_method     SHELXL-97
_journal_date_recd_electronic     2012-10-12
_journal_date_accepted     2012-10-26
_journal_name_full     'Acta Crystallographica, Section E'
_journal_year     2012
_journal_volume     68
_journal_issue     12
_journal_page_first     o3290
_journal_page_last     o3291
_journal_paper_category     QO
_journal_paper_doi     10.1107/S1600536812044479
_journal_coeditor_code     PV2596
_publ_contact_author_name     'Devadasan Velmurugan'
_publ_contact_author_address
;
CAS in Crystallography and Biophysics
University of madras
Maraimalai campus(guindy campus)
Chennai 600 025
India
;
_publ_contact_author_email     'shirai2011@gmail.com'
_publ_contact_author_fax     '044 091 2499 3057'
_publ_contact_author_phone     '044 091 24484170'
_publ_section_title
;\
11-Hydroxy-9-[1-(4-methylphenyl)-4-oxo-3-phenylazetidin-2-yl]-18-oxo-10-oxa-2-\
azapentacyclo[9.7.0.0^1,8^.0^2,6^.0^12,17^]octadeca-12,14,16-triene-8-\
carbonitrile
;
loop_
    _publ_author_name
    _publ_author_address
    'Sivasubramanian Suhitha'
;
Centre of Advanced Study in Crystallography and Biophysics
University of Madras
Guindy Campus
Chennai 600 025
India
;
    'Thothadri Srinivasan'
;
Centre of Advanced Study in Crystallography and Biophysics
University of Madras
Guindy Campus
Chennai 600 025
India
;
    'Raju Rajesh'
;
Department of Organic Chemistry
University of Madras
Guindy Campus
Chennai 600 025
India
;
    'Raghavachary Raghunathan'
;
Department of Organic Chemistry
University of Madras
Guindy Campus
Chennai 600 025
India
;
    'Devadasan Velmurugan'
;
Centre of Advanced Study in Crystallography and Biophysics
University of Madras
Guindy Campus
Chennai 600 025
India
;
data_I
_audit_creation_method     SHELXL-97
_chemical_name_systematic
;
11-Hydroxy-9-[1-(4-methylphenyl)-4-oxo-3-phenylazetidin-2-yl]-18-oxo-10-oxa-
2-azapentacyclo[9.7.0.0^1,8^.0^2,6^.0^12,17^]octadeca-12,14,16-triene-8-
carbonitrile
;
_chemical_name_common     ?
_chemical_formula_moiety     'C33 H29 N3 O5'
_chemical_formula_sum     'C33 H29 N3 O5'
_chemical_formula_iupac     'C33 H29 N3 O5'
_chemical_formula_weight     547.59
_chemical_melting_point     ?
_symmetry_cell_setting     orthorhombic
_symmetry_space_group_name_H-M     'P 21 21 21'
_symmetry_space_group_name_Hall     'P 2ac 2ab'
loop_
    _symmetry_equiv_pos_as_xyz
    'x, y, z'
    '-x+1/2, -y, z+1/2'
    'x+1/2, -y+1/2, -z'
    '-x, y+1/2, -z+1/2'
_cell_length_a     10.2874(16)
_cell_length_b     14.138(3)
_cell_length_c     18.866(3)
_cell_angle_alpha     90.00
_cell_angle_beta     90.00
_cell_angle_gamma     90.00
_cell_volume     2743.9(8)
_cell_formula_units_Z     4
_cell_measurement_reflns_used     6406
_cell_measurement_theta_min     1.80
_cell_measurement_theta_max     27.99
_cell_measurement_temperature     293(2)
_exptl_crystal_description     Block
_exptl_crystal_colour     Colourless
_exptl_crystal_size_max     0.30
_exptl_crystal_size_mid     0.25
_exptl_crystal_size_min     0.20
_exptl_crystal_density_diffrn     1.326
_exptl_crystal_density_meas     ?
_exptl_crystal_density_method     'not measured'
_exptl_crystal_F_000     1152
_exptl_absorpt_coefficient_mu     0.090
_exptl_absorpt_correction_type     multi-scan
_exptl_absorpt_process_details     '(<i>SADABS</i>; Bruker, 2008)'
_exptl_absorpt_correction_T_min     0.9734
_exptl_absorpt_correction_T_max     0.9822
_exptl_special_details
;
;
_diffrn_ambient_temperature     293(2)
_diffrn_radiation_type     MoK\a
_diffrn_radiation_wavelength     0.71073
_diffrn_radiation_source     'fine-focus sealed tube'
_diffrn_radiation_monochromator     graphite
_diffrn_measurement_device_type     'Bruker SMART APEXII area-detector'
_diffrn_measurement_method     '\w and \f scans'
_diffrn_detector_area_resol_mean     ?
_diffrn_reflns_number     14810
_diffrn_reflns_av_R_equivalents     0.0335
_diffrn_reflns_av_sigmaI/netI     0.0447
_diffrn_reflns_theta_min     1.80
_diffrn_reflns_theta_max     27.99
_diffrn_reflns_theta_full     27.99
_diffrn_measured_fraction_theta_max     0.993
_diffrn_measured_fraction_theta_full     0.993
_diffrn_reflns_limit_h_min     -7
_diffrn_reflns_limit_h_max     13
_diffrn_reflns_limit_k_min     -18
_diffrn_reflns_limit_k_max     18
_diffrn_reflns_limit_l_min     -24
_diffrn_reflns_limit_l_max     23
_diffrn_standards_number     ?
_diffrn_standards_interval_count     ?
_diffrn_standards_interval_time     ?
_diffrn_standards_decay_%     ?
_refine_special_details
;
 Refinement of F^2^ against ALL reflections.  The weighted R-factor wR and
 goodness of fit S are based on F^2^, conventional R-factors R are based
 on F, with F set to zero for negative F^2^. The threshold expression of
 F^2^ > 2sigma(F^2^) is used only for calculating R-factors(gt) etc. and is
 not relevant to the choice of reflections for refinement.  R-factors based
 on F^2^ are statistically about twice as large as those based on F, and R-
 factors based on ALL data will be even larger.
;
_reflns_number_total     6406
_reflns_number_gt     4551
_reflns_threshold_expression     I>2sigma(I)
_refine_ls_structure_factor_coef     Fsqd
_refine_ls_matrix_type     full
_refine_ls_R_factor_all     0.0753
_refine_ls_R_factor_gt     0.0445
_refine_ls_wR_factor_gt     0.1028
_refine_ls_wR_factor_ref     0.1227
_refine_ls_goodness_of_fit_ref     1.002
_refine_ls_restrained_S_all     1.002
_refine_ls_number_reflns     6406
_refine_ls_number_parameters     375
_refine_ls_number_restraints     0
_refine_ls_hydrogen_treatment     mixed
_refine_ls_weighting_scheme     calc
_refine_ls_weighting_details
         'calc w=1/[\s^2^(Fo^2^)+(0.0605P)^2^+0.2909P] where P=(Fo^2^+2Fc^2^)/3'
_atom_sites_solution_hydrogens     geom
_atom_sites_solution_primary     direct
_atom_sites_solution_secondary     difmap
_refine_ls_shift/su_max     0.000
_refine_ls_shift/su_mean     0.000
_refine_diff_density_max     0.251
_refine_diff_density_min     -0.161
_refine_ls_extinction_method     none
_refine_ls_extinction_coef     ?
_refine_ls_abs_structure_details     ?
_refine_ls_abs_structure_Flack     ?
loop_
    _atom_type_symbol
    _atom_type_description
    _atom_type_scat_dispersion_real
    _atom_type_scat_dispersion_imag
    _atom_type_scat_source
    'C' 'C' 0.0033 0.0016
                         'International Tables Vol C Tables 4.2.6.8 and 6.1.1.4'
    'H' 'H' 0.0000 0.0000
                         'International Tables Vol C Tables 4.2.6.8 and 6.1.1.4'
    'N' 'N' 0.0061 0.0033
                         'International Tables Vol C Tables 4.2.6.8 and 6.1.1.4'
    'O' 'O' 0.0106 0.0060
                         'International Tables Vol C Tables 4.2.6.8 and 6.1.1.4'
_computing_data_collection     'APEX2 (Bruker, 2008)'
_computing_cell_refinement     'SAINT (Bruker, 2008)'
_computing_data_reduction     'SAINT (Bruker, 2008)'
_computing_structure_solution     'SHELXS97 (Sheldrick, 2008)'
_computing_structure_refinement     'SHELXL97 (Sheldrick, 2008)'
_computing_molecular_graphics     'ORTEP-3 (Farrugia, 1997)'
_computing_publication_material
                            'SHELXL97 (Sheldrick, 2008) and PLATON (Spek, 2009)'
loop_
    _atom_site_type_symbol
    _atom_site_label
    _atom_site_fract_x
    _atom_site_fract_y
    _atom_site_fract_z
    _atom_site_U_iso_or_equiv
    _atom_site_adp_type
    _atom_site_calc_flag
    _atom_site_refinement_flags
    _atom_site_occupancy
    _atom_site_symmetry_multiplicity
    _atom_site_disorder_assembly
    _atom_site_disorder_group
    C C1 0.5616(4) 0.7130(2) 0.3845(2) 0.1143(16) Uani d . 1 1 . .
    H H1A 0.6495 0.7115 0.4016 0.171 Uiso calc R 1 1 . .
    H H1B 0.5356 0.7775 0.3770 0.171 Uiso calc R 1 1 . .
    H H1C 0.5562 0.6789 0.3407 0.171 Uiso calc R 1 1 . .
    C C2 0.4988(2) 0.57555(16) 0.45053(11) 0.0485(6) Uani d . 1 1 . .
    C C3 0.6029(2) 0.52399(16) 0.42370(12) 0.0491(5) Uani d . 1 1 . .
    H H3 0.6624 0.5527 0.3935 0.059 Uiso calc R 1 1 . .
    C C4 0.6177(2) 0.42957(16) 0.44211(12) 0.0456(5) Uani d . 1 1 . .
    H H4 0.6874 0.3951 0.4243 0.055 Uiso calc R 1 1 . .
    C C5 0.5287(2) 0.38631(14) 0.48714(9) 0.0364(4) Uani d . 1 1 . .
    C C6 0.4241(2) 0.43760(16) 0.51336(11) 0.0461(5) Uani d . 1 1 . .
    H H6 0.3636 0.4087 0.5429 0.055 Uiso calc R 1 1 . .
    C C7 0.4105(3) 0.53205(17) 0.49536(13) 0.0538(6) Uani d . 1 1 . .
    H H7 0.3412 0.5667 0.5136 0.065 Uiso calc R 1 1 . .
    C C8 0.6046(2) 0.21567(16) 0.47055(11) 0.0394(5) Uani d . 1 1 . .
    C C9 0.5463(2) 0.14150(15) 0.52086(10) 0.0386(5) Uani d . 1 1 . .
    H H9 0.6120 0.1086 0.5493 0.046 Uiso calc R 1 1 . .
    C C10 0.4835(2) 0.22795(14) 0.56050(10) 0.0363(4) Uani d . 1 1 . .
    H H10 0.3884 0.2277 0.5571 0.044 Uiso calc R 1 1 . .
    C C11 0.5303(2) 0.25097(16) 0.63567(10) 0.0394(5) Uani d . 1 1 . .
    H H11 0.5225 0.3194 0.6429 0.047 Uiso calc R 1 1 . .
    C C12 0.4597(2) 0.19991(15) 0.69836(10) 0.0384(5) Uani d . 1 1 . .
    C C13 0.3429(2) 0.25415(18) 0.72944(12) 0.0486(6) Uani d . 1 1 . .
    H H13A 0.2913 0.2827 0.6921 0.058 Uiso calc R 1 1 . .
    H H13B 0.2880 0.2125 0.7572 0.058 Uiso calc R 1 1 . .
    C C14 0.4057(2) 0.32998(17) 0.77630(12) 0.0510(6) Uani d . 1 1 . .
    H H14 0.4282 0.3856 0.7478 0.061 Uiso calc R 1 1 . .
    C C15 0.3287(3) 0.3600(2) 0.84225(15) 0.0708(8) Uani d . 1 1 . .
    H H15A 0.3489 0.4247 0.8553 0.085 Uiso calc R 1 1 . .
    H H15B 0.2359 0.3547 0.8340 0.085 Uiso calc R 1 1 . .
    C C16 0.3722(4) 0.2922(2) 0.89897(15) 0.0761(9) Uani d . 1 1 . .
    H H16A 0.3232 0.2336 0.8967 0.091 Uiso calc R 1 1 . .
    H H16B 0.3619 0.3197 0.9457 0.091 Uiso calc R 1 1 . .
    C C17 0.5135(4) 0.2754(2) 0.88228(13) 0.0788(10) Uani d . 1 1 . .
    H H17A 0.5675 0.3220 0.9060 0.095 Uiso calc R 1 1 . .
    H H17B 0.5398 0.2129 0.8978 0.095 Uiso calc R 1 1 . .
    C C18 0.5657(2) 0.20575(15) 0.75882(10) 0.0402(5) Uani d . 1 1 . .
    C C19 0.6952(2) 0.22920(17) 0.71836(11) 0.0452(5) Uani d . 1 1 . .
    C C20 0.5949(2) 0.11036(17) 0.79611(10) 0.0456(5) Uani d . 1 1 . .
    C C21 0.7328(2) 0.08641(17) 0.78283(11) 0.0482(6) Uani d . 1 1 . .
    C C22 0.7901(2) 0.15161(18) 0.73715(12) 0.0491(6) Uani d . 1 1 . .
    C C23 0.9189(3) 0.1410(2) 0.71638(14) 0.0692(8) Uani d . 1 1 . .
    H H23 0.9576 0.1838 0.6855 0.083 Uiso calc R 1 1 . .
    C C24 0.9880(3) 0.0645(3) 0.74306(16) 0.0816(9) Uani d . 1 1 . .
    H H24 1.0744 0.0563 0.7299 0.098 Uiso calc R 1 1 . .
    C C25 0.9311(3) 0.0003(3) 0.78893(17) 0.0795(9) Uani d . 1 1 . .
    H H25 0.9800 -0.0500 0.8061 0.095 Uiso calc R 1 1 . .
    C C26 0.8033(3) 0.00942(19) 0.80953(14) 0.0639(7) Uani d . 1 1 . .
    H H26 0.7651 -0.0340 0.8401 0.077 Uiso calc R 1 1 . .
    C C27 0.4551(2) 0.07495(14) 0.48296(10) 0.0392(5) Uani d . 1 1 . .
    C C28 0.3612(2) 0.10843(16) 0.43596(11) 0.0434(5) Uani d . 1 1 . .
    H H28 0.3541 0.1732 0.4284 0.052 Uiso calc R 1 1 . .
    C C29 0.2783(2) 0.04784(17) 0.40026(12) 0.0515(6) Uani d . 1 1 . .
    H H29 0.2163 0.0718 0.3692 0.062 Uiso calc R 1 1 . .
    C C30 0.2885(3) -0.04835(18) 0.41119(14) 0.0614(7) Uani d . 1 1 . .
    H H30 0.2332 -0.0895 0.3873 0.074 Uiso calc R 1 1 . .
    C C31 0.3803(3) -0.08373(18) 0.45731(14) 0.0678(8) Uani d . 1 1 . .
    H H31 0.3862 -0.1486 0.4648 0.081 Uiso calc R 1 1 . .
    C C32 0.4644(3) -0.02266(16) 0.49279(12) 0.0546(6) Uani d . 1 1 . .
    H H32 0.5272 -0.0471 0.5232 0.066 Uiso calc R 1 1 . .
    C C33 0.4248(2) 0.10128(17) 0.67921(11) 0.0453(5) Uani d . 1 1 . .
    N N1 0.54457(16) 0.28914(12) 0.50512(8) 0.0385(4) Uani d . 1 1 . .
    N N2 0.5264(2) 0.28416(13) 0.80428(10) 0.0507(5) Uani d . 1 1 . .
    N N3 0.3949(2) 0.02553(16) 0.66654(12) 0.0653(6) Uani d . 1 1 . .
    O O1 0.4773(2) 0.67002(12) 0.43580(11) 0.0735(6) Uani d . 1 1 . .
    O O2 0.67202(16) 0.21280(12) 0.41786(9) 0.0542(4) Uani d . 1 1 . .
    O O3 0.66478(15) 0.22531(11) 0.64393(7) 0.0463(4) Uani d . 1 1 . .
    O O4 0.7423(2) 0.31898(13) 0.73731(10) 0.0601(5) Uani d . 1 1 . .
    O O5 0.51536(18) 0.06443(13) 0.82903(9) 0.0626(5) Uani d . 1 1 . .
    H H4A 0.679(3) 0.335(2) 0.7702(17) 0.076(10) Uiso d . 1 1 . .
loop_
    _atom_site_aniso_label
    _atom_site_aniso_U_11
    _atom_site_aniso_U_22
    _atom_site_aniso_U_33
    _atom_site_aniso_U_12
    _atom_site_aniso_U_13
    _atom_site_aniso_U_23
    C1 0.151(4) 0.0565(19) 0.136(3) 0.018(2) 0.072(3) 0.040(2)
    C2 0.0609(15) 0.0398(11) 0.0449(12) -0.0010(11) 0.0029(11) 0.0046(9)
    C3 0.0504(14) 0.0484(13) 0.0483(12) -0.0070(11) 0.0073(11) 0.0095(10)
    C4 0.0416(13) 0.0462(12) 0.0490(12) 0.0032(10) 0.0024(10) 0.0061(10)
    C5 0.0401(11) 0.0389(10) 0.0302(9) -0.0009(9) -0.0017(9) 0.0016(8)
    C6 0.0495(14) 0.0436(12) 0.0453(11) -0.0018(10) 0.0096(10) 0.0053(10)
    C7 0.0576(15) 0.0469(13) 0.0569(14) 0.0086(11) 0.0116(12) 0.0016(11)
    C8 0.0322(10) 0.0483(12) 0.0378(10) 0.0010(10) 0.0003(9) -0.0014(9)
    C9 0.0412(11) 0.0396(11) 0.0351(10) 0.0050(9) -0.0026(9) 0.0026(8)
    C10 0.0394(11) 0.0368(10) 0.0327(9) -0.0013(9) 0.0003(8) 0.0035(8)
    C11 0.0420(12) 0.0413(11) 0.0348(10) -0.0033(9) -0.0035(9) 0.0030(8)
    C12 0.0450(12) 0.0366(11) 0.0336(9) -0.0028(9) -0.0017(9) -0.0003(8)
    C13 0.0480(14) 0.0573(14) 0.0406(11) 0.0020(11) 0.0004(10) -0.0001(10)
    C14 0.0569(15) 0.0469(13) 0.0491(12) 0.0064(11) -0.0008(11) -0.0037(10)
    C15 0.0767(19) 0.0723(18) 0.0634(16) 0.0013(16) 0.0074(14) -0.0204(15)
    C16 0.114(3) 0.0599(17) 0.0547(15) -0.0283(17) 0.0223(16) -0.0133(13)
    C17 0.121(3) 0.075(2) 0.0403(13) 0.0251(19) -0.0113(16) -0.0136(13)
    C18 0.0483(13) 0.0414(11) 0.0311(9) -0.0035(10) -0.0034(9) 0.0005(9)
    C19 0.0500(13) 0.0498(13) 0.0357(10) -0.0089(11) -0.0074(10) 0.0028(9)
    C20 0.0567(15) 0.0481(13) 0.0319(10) -0.0025(11) -0.0041(10) 0.0023(9)
    C21 0.0567(15) 0.0495(13) 0.0386(11) 0.0023(11) -0.0093(10) -0.0012(10)
    C22 0.0466(14) 0.0635(15) 0.0371(10) 0.0009(11) -0.0088(10) -0.0039(10)
    C23 0.0532(17) 0.101(2) 0.0531(14) 0.0014(16) -0.0042(13) 0.0038(15)
    C24 0.0574(18) 0.121(3) 0.0660(17) 0.0263(19) -0.0088(15) -0.0056(19)
    C25 0.076(2) 0.084(2) 0.0776(19) 0.0295(18) -0.0236(17) -0.0081(17)
    C26 0.077(2) 0.0542(15) 0.0610(15) 0.0083(14) -0.0172(15) 0.0064(13)
    C27 0.0474(12) 0.0361(10) 0.0342(10) 0.0048(9) 0.0024(9) 0.0014(8)
    C28 0.0452(13) 0.0392(11) 0.0459(11) 0.0036(10) -0.0009(10) 0.0013(10)
    C29 0.0522(14) 0.0528(14) 0.0494(13) 0.0003(11) -0.0089(11) 0.0015(11)
    C30 0.0813(19) 0.0471(14) 0.0558(14) -0.0145(13) -0.0054(14) -0.0070(11)
    C31 0.109(2) 0.0323(12) 0.0621(15) -0.0002(14) -0.0115(16) 0.0003(11)
    C32 0.0758(17) 0.0388(12) 0.0491(12) 0.0119(12) -0.0102(12) 0.0030(10)
    C33 0.0511(14) 0.0466(13) 0.0382(10) -0.0049(10) -0.0031(10) 0.0017(10)
    N1 0.0413(10) 0.0396(9) 0.0345(8) 0.0001(8) 0.0041(7) 0.0040(7)
    N2 0.0653(13) 0.0451(10) 0.0416(9) 0.0050(10) -0.0082(9) -0.0075(8)
    N3 0.0829(17) 0.0497(13) 0.0633(13) -0.0155(12) -0.0078(12) -0.0038(11)
    O1 0.0946(15) 0.0422(9) 0.0838(12) 0.0107(10) 0.0267(12) 0.0173(9)
    O2 0.0499(10) 0.0567(10) 0.0560(10) -0.0011(8) 0.0167(8) -0.0038(8)
    O3 0.0413(9) 0.0605(10) 0.0371(8) -0.0055(7) -0.0031(6) 0.0063(7)
    O4 0.0670(12) 0.0543(10) 0.0590(10) -0.0237(9) -0.0130(10) 0.0045(9)
    O5 0.0707(12) 0.0609(11) 0.0563(9) -0.0074(10) 0.0027(9) 0.0211(8)
_geom_special_details
;
 All esds (except the esd in the dihedral angle between two l.s. planes)
 are estimated using the full covariance matrix.  The cell esds are taken
 into account individually in the estimation of esds in distances, angles
 and torsion angles; correlations between esds in cell parameters are only
 used when they are defined by crystal symmetry.  An approximate (isotropic)
 treatment of cell esds is used for estimating esds involving l.s. planes.
;
loop_
    _geom_bond_atom_site_label_1
    _geom_bond_atom_site_label_2
    _geom_bond_site_symmetry_2
    _geom_bond_distance
    _geom_bond_publ_flag
    C1 O1 . 1.434(4) ?
    C1 H1A . 0.9600 ?
    C1 H1B . 0.9600 ?
    C1 H1C . 0.9600 ?
    C2 O1 . 1.382(3) ?
    C2 C7 . 1.385(3) ?
    C2 C3 . 1.391(3) ?
    C3 C4 . 1.388(3) ?
    C3 H3 . 0.9300 ?
    C4 C5 . 1.391(3) ?
    C4 H4 . 0.9300 ?
    C5 C6 . 1.388(3) ?
    C5 N1 . 1.424(3) ?
    C6 C7 . 1.385(3) ?
    C6 H6 . 0.9300 ?
    C7 H7 . 0.9300 ?
    C8 O2 . 1.213(2) ?
    C8 N1 . 1.373(3) ?
    C8 C9 . 1.536(3) ?
    C9 C27 . 1.509(3) ?
    C9 C10 . 1.572(3) ?
    C9 H9 . 0.9800 ?
    C10 N1 . 1.495(2) ?
    C10 C11 . 1.533(3) ?
    C10 H10 . 0.9800 ?
    C11 O3 . 1.439(3) ?
    C11 C12 . 1.564(3) ?
    C11 H11 . 0.9800 ?
    C12 C33 . 1.484(3) ?
    C12 C13 . 1.541(3) ?
    C12 C18 . 1.581(3) ?
    C13 C14 . 1.532(3) ?
    C13 H13A . 0.9700 ?
    C13 H13B . 0.9700 ?
    C14 N2 . 1.497(3) ?
    C14 C15 . 1.535(4) ?
    C14 H14 . 0.9800 ?
    C15 C16 . 1.505(4) ?
    C15 H15A . 0.9700 ?
    C15 H15B . 0.9700 ?
    C16 C17 . 1.506(5) ?
    C16 H16A . 0.9700 ?
    C16 H16B . 0.9700 ?
    C17 N2 . 1.483(3) ?
    C17 H17A . 0.9700 ?
    C17 H17B . 0.9700 ?
    C18 N2 . 1.459(3) ?
    C18 C20 . 1.550(3) ?
    C18 C19 . 1.571(3) ?
    C19 O4 . 1.405(3) ?
    C19 O3 . 1.440(2) ?
    C19 C22 . 1.511(3) ?
    C20 O5 . 1.215(3) ?
    C20 C21 . 1.480(4) ?
    C21 C22 . 1.393(3) ?
    C21 C26 . 1.402(3) ?
    C22 C23 . 1.390(4) ?
    C23 C24 . 1.388(4) ?
    C23 H23 . 0.9300 ?
    C24 C25 . 1.385(5) ?
    C24 H24 . 0.9300 ?
    C25 C26 . 1.377(4) ?
    C25 H25 . 0.9300 ?
    C26 H26 . 0.9300 ?
    C27 C28 . 1.394(3) ?
    C27 C32 . 1.396(3) ?
    C28 C29 . 1.384(3) ?
    C28 H28 . 0.9300 ?
    C29 C30 . 1.380(3) ?
    C29 H29 . 0.9300 ?
    C30 C31 . 1.378(4) ?
    C30 H30 . 0.9300 ?
    C31 C32 . 1.394(4) ?
    C31 H31 . 0.9300 ?
    C32 H32 . 0.9300 ?
    C33 N3 . 1.140(3) ?
    O4 H4A . 0.93(3) ?
loop_
    _geom_angle_atom_site_label_1
    _geom_angle_atom_site_label_2
    _geom_angle_atom_site_label_3
    _geom_angle_site_symmetry_1
    _geom_angle_site_symmetry_3
    _geom_angle
    _geom_angle_publ_flag
    O1 C1 H1A . . 109.5 ?
    O1 C1 H1B . . 109.5 ?
    H1A C1 H1B . . 109.5 ?
    O1 C1 H1C . . 109.5 ?
    H1A C1 H1C . . 109.5 ?
    H1B C1 H1C . . 109.5 ?
    O1 C2 C7 . . 116.5(2) ?
    O1 C2 C3 . . 123.8(2) ?
    C7 C2 C3 . . 119.6(2) ?
    C4 C3 C2 . . 119.8(2) ?
    C4 C3 H3 . . 120.1 ?
    C2 C3 H3 . . 120.1 ?
    C3 C4 C5 . . 120.2(2) ?
    C3 C4 H4 . . 119.9 ?
    C5 C4 H4 . . 119.9 ?
    C6 C5 C4 . . 119.87(19) ?
    C6 C5 N1 . . 120.51(18) ?
    C4 C5 N1 . . 119.61(18) ?
    C7 C6 C5 . . 119.7(2) ?
    C7 C6 H6 . . 120.2 ?
    C5 C6 H6 . . 120.2 ?
    C6 C7 C2 . . 120.7(2) ?
    C6 C7 H7 . . 119.6 ?
    C2 C7 H7 . . 119.6 ?
    O2 C8 N1 . . 132.2(2) ?
    O2 C8 C9 . . 135.0(2) ?
    N1 C8 C9 . . 92.72(15) ?
    C27 C9 C8 . . 112.06(16) ?
    C27 C9 C10 . . 117.04(18) ?
    C8 C9 C10 . . 85.62(15) ?
    C27 C9 H9 . . 113.1 ?
    C8 C9 H9 . . 113.1 ?
    C10 C9 H9 . . 113.1 ?
    N1 C10 C11 . . 113.07(16) ?
    N1 C10 C9 . . 86.83(14) ?
    C11 C10 C9 . . 118.45(17) ?
    N1 C10 H10 . . 112.1 ?
    C11 C10 H10 . . 112.1 ?
    C9 C10 H10 . . 112.1 ?
    O3 C11 C10 . . 110.40(17) ?
    O3 C11 C12 . . 104.37(16) ?
    C10 C11 C12 . . 117.12(17) ?
    O3 C11 H11 . . 108.2 ?
    C10 C11 H11 . . 108.2 ?
    C12 C11 H11 . . 108.2 ?
    C33 C12 C13 . . 111.82(19) ?
    C33 C12 C11 . . 111.20(17) ?
    C13 C12 C11 . . 114.83(18) ?
    C33 C12 C18 . . 113.06(18) ?
    C13 C12 C18 . . 103.73(16) ?
    C11 C12 C18 . . 101.59(16) ?
    C14 C13 C12 . . 103.85(19) ?
    C14 C13 H13A . . 111.0 ?
    C12 C13 H13A . . 111.0 ?
    C14 C13 H13B . . 111.0 ?
    C12 C13 H13B . . 111.0 ?
    H13A C13 H13B . . 109.0 ?
    N2 C14 C13 . . 104.49(18) ?
    N2 C14 C15 . . 105.2(2) ?
    C13 C14 C15 . . 116.4(2) ?
    N2 C14 H14 . . 110.1 ?
    C13 C14 H14 . . 110.1 ?
    C15 C14 H14 . . 110.1 ?
    C16 C15 C14 . . 104.3(2) ?
    C16 C15 H15A . . 110.9 ?
    C14 C15 H15A . . 110.9 ?
    C16 C15 H15B . . 110.9 ?
    C14 C15 H15B . . 110.9 ?
    H15A C15 H15B . . 108.9 ?
    C15 C16 C17 . . 103.8(2) ?
    C15 C16 H16A . . 111.0 ?
    C17 C16 H16A . . 111.0 ?
    C15 C16 H16B . . 111.0 ?
    C17 C16 H16B . . 111.0 ?
    H16A C16 H16B . . 109.0 ?
    N2 C17 C16 . . 106.3(2) ?
    N2 C17 H17A . . 110.5 ?
    C16 C17 H17A . . 110.5 ?
    N2 C17 H17B . . 110.5 ?
    C16 C17 H17B . . 110.5 ?
    H17A C17 H17B . . 108.7 ?
    N2 C18 C20 . . 116.61(16) ?
    N2 C18 C19 . . 111.12(18) ?
    C20 C18 C19 . . 103.89(18) ?
    N2 C18 C12 . . 105.82(17) ?
    C20 C18 C12 . . 114.56(17) ?
    C19 C18 C12 . . 104.23(15) ?
    O4 C19 O3 . . 110.96(17) ?
    O4 C19 C22 . . 111.93(19) ?
    O3 C19 C22 . . 109.98(19) ?
    O4 C19 C18 . . 111.07(19) ?
    O3 C19 C18 . . 106.35(17) ?
    C22 C19 C18 . . 106.31(18) ?
    O5 C20 C21 . . 127.6(2) ?
    O5 C20 C18 . . 124.5(2) ?
    C21 C20 C18 . . 107.93(19) ?
    C22 C21 C26 . . 121.1(2) ?
    C22 C21 C20 . . 111.0(2) ?
    C26 C21 C20 . . 127.8(2) ?
    C23 C22 C21 . . 120.4(2) ?
    C23 C22 C19 . . 128.9(2) ?
    C21 C22 C19 . . 110.6(2) ?
    C24 C23 C22 . . 118.1(3) ?
    C24 C23 H23 . . 121.0 ?
    C22 C23 H23 . . 121.0 ?
    C25 C24 C23 . . 121.4(3) ?
    C25 C24 H24 . . 119.3 ?
    C23 C24 H24 . . 119.3 ?
    C26 C25 C24 . . 121.2(3) ?
    C26 C25 H25 . . 119.4 ?
    C24 C25 H25 . . 119.4 ?
    C25 C26 C21 . . 117.7(3) ?
    C25 C26 H26 . . 121.1 ?
    C21 C26 H26 . . 121.1 ?
    C28 C27 C32 . . 117.9(2) ?
    C28 C27 C9 . . 121.37(18) ?
    C32 C27 C9 . . 120.69(19) ?
    C29 C28 C27 . . 121.8(2) ?
    C29 C28 H28 . . 119.1 ?
    C27 C28 H28 . . 119.1 ?
    C30 C29 C28 . . 119.4(2) ?
    C30 C29 H29 . . 120.3 ?
    C28 C29 H29 . . 120.3 ?
    C31 C30 C29 . . 120.3(2) ?
    C31 C30 H30 . . 119.9 ?
    C29 C30 H30 . . 119.9 ?
    C30 C31 C32 . . 120.3(2) ?
    C30 C31 H31 . . 119.9 ?
    C32 C31 H31 . . 119.9 ?
    C31 C32 C27 . . 120.4(2) ?
    C31 C32 H32 . . 119.8 ?
    C27 C32 H32 . . 119.8 ?
    N3 C33 C12 . . 177.5(3) ?
    C8 N1 C5 . . 131.91(16) ?
    C8 N1 C10 . . 94.77(16) ?
    C5 N1 C10 . . 132.56(16) ?
    C18 N2 C17 . . 123.04(19) ?
    C18 N2 C14 . . 110.58(16) ?
    C17 N2 C14 . . 108.1(2) ?
    C2 O1 C1 . . 116.7(2) ?
    C11 O3 C19 . . 107.76(16) ?
    C19 O4 H4A . . 98(2) ?
loop_
    _geom_torsion_atom_site_label_1
    _geom_torsion_atom_site_label_2
    _geom_torsion_atom_site_label_3
    _geom_torsion_atom_site_label_4
    _geom_torsion_site_symmetry_1
    _geom_torsion_site_symmetry_2
    _geom_torsion_site_symmetry_3
    _geom_torsion_site_symmetry_4
    _geom_torsion
    _geom_torsion_publ_flag
    O1 C2 C3 C4 . . . . 179.2(2) ?
    C7 C2 C3 C4 . . . . -0.2(4) ?
    C2 C3 C4 C5 . . . . 0.2(4) ?
    C3 C4 C5 C6 . . . . 0.4(3) ?
    C3 C4 C5 N1 . . . . 179.5(2) ?
    C4 C5 C6 C7 . . . . -1.1(3) ?
    N1 C5 C6 C7 . . . . 179.9(2) ?
    C5 C6 C7 C2 . . . . 1.1(4) ?
    O1 C2 C7 C6 . . . . -179.8(2) ?
    C3 C2 C7 C6 . . . . -0.5(4) ?
    O2 C8 C9 C27 . . . . -60.9(3) ?
    N1 C8 C9 C27 . . . . 115.56(18) ?
    O2 C8 C9 C10 . . . . -178.4(3) ?
    N1 C8 C9 C10 . . . . -1.89(15) ?
    C27 C9 C10 N1 . . . . -110.83(17) ?
    C8 C9 C10 N1 . . . . 1.73(14) ?
    C27 C9 C10 C11 . . . . 134.57(19) ?
    C8 C9 C10 C11 . . . . -112.87(18) ?
    N1 C10 C11 O3 . . . . -68.3(2) ?
    C9 C10 C11 O3 . . . . 31.1(2) ?
    N1 C10 C11 C12 . . . . 172.52(17) ?
    C9 C10 C11 C12 . . . . -88.1(2) ?
    O3 C11 C12 C33 . . . . -85.7(2) ?
    C10 C11 C12 C33 . . . . 36.7(3) ?
    O3 C11 C12 C13 . . . . 146.07(18) ?
    C10 C11 C12 C13 . . . . -91.5(2) ?
    O3 C11 C12 C18 . . . . 34.9(2) ?
    C10 C11 C12 C18 . . . . 157.24(18) ?
    C33 C12 C13 C14 . . . . 154.06(18) ?
    C11 C12 C13 C14 . . . . -78.0(2) ?
    C18 C12 C13 C14 . . . . 31.9(2) ?
    C12 C13 C14 N2 . . . . -33.1(2) ?
    C12 C13 C14 C15 . . . . -148.5(2) ?
    N2 C14 C15 C16 . . . . -26.4(3) ?
    C13 C14 C15 C16 . . . . 88.7(3) ?
    C14 C15 C16 C17 . . . . 35.1(3) ?
    C15 C16 C17 N2 . . . . -31.0(3) ?
    C33 C12 C18 N2 . . . . -140.51(18) ?
    C13 C12 C18 N2 . . . . -19.2(2) ?
    C11 C12 C18 N2 . . . . 100.25(19) ?
    C33 C12 C18 C20 . . . . -10.6(3) ?
    C13 C12 C18 C20 . . . . 110.7(2) ?
    C11 C12 C18 C20 . . . . -129.86(18) ?
    C33 C12 C18 C19 . . . . 102.2(2) ?
    C13 C12 C18 C19 . . . . -136.46(18) ?
    C11 C12 C18 C19 . . . . -17.0(2) ?
    N2 C18 C19 O4 . . . . 1.3(2) ?
    C20 C18 C19 O4 . . . . -124.83(18) ?
    C12 C18 C19 O4 . . . . 114.88(18) ?
    N2 C18 C19 O3 . . . . -119.50(18) ?
    C20 C18 C19 O3 . . . . 114.33(18) ?
    C12 C18 C19 O3 . . . . -6.0(2) ?
    N2 C18 C19 C22 . . . . 123.32(19) ?
    C20 C18 C19 C22 . . . . -2.8(2) ?
    C12 C18 C19 C22 . . . . -123.13(17) ?
    N2 C18 C20 O5 . . . . 63.0(3) ?
    C19 C18 C20 O5 . . . . -174.4(2) ?
    C12 C18 C20 O5 . . . . -61.4(3) ?
    N2 C18 C20 C21 . . . . -118.1(2) ?
    C19 C18 C20 C21 . . . . 4.5(2) ?
    C12 C18 C20 C21 . . . . 117.51(19) ?
    O5 C20 C21 C22 . . . . 174.1(2) ?
    C18 C20 C21 C22 . . . . -4.7(2) ?
    O5 C20 C21 C26 . . . . -5.0(4) ?
    C18 C20 C21 C26 . . . . 176.2(2) ?
    C26 C21 C22 C23 . . . . 0.7(4) ?
    C20 C21 C22 C23 . . . . -178.5(2) ?
    C26 C21 C22 C19 . . . . -178.0(2) ?
    C20 C21 C22 C19 . . . . 2.8(3) ?
    O4 C19 C22 C23 . . . . -56.9(3) ?
    O3 C19 C22 C23 . . . . 66.9(3) ?
    C18 C19 C22 C23 . . . . -178.4(2) ?
    O4 C19 C22 C21 . . . . 121.6(2) ?
    O3 C19 C22 C21 . . . . -114.6(2) ?
    C18 C19 C22 C21 . . . . 0.2(2) ?
    C21 C22 C23 C24 . . . . -0.7(4) ?
    C19 C22 C23 C24 . . . . 177.7(2) ?
    C22 C23 C24 C25 . . . . 0.2(4) ?
    C23 C24 C25 C26 . . . . 0.4(5) ?
    C24 C25 C26 C21 . . . . -0.4(4) ?
    C22 C21 C26 C25 . . . . -0.2(4) ?
    C20 C21 C26 C25 . . . . 178.9(2) ?
    C8 C9 C27 C28 . . . . -46.0(3) ?
    C10 C9 C27 C28 . . . . 50.6(3) ?
    C8 C9 C27 C32 . . . . 132.5(2) ?
    C10 C9 C27 C32 . . . . -130.9(2) ?
    C32 C27 C28 C29 . . . . 0.6(3) ?
    C9 C27 C28 C29 . . . . 179.1(2) ?
    C27 C28 C29 C30 . . . . -0.1(4) ?
    C28 C29 C30 C31 . . . . 0.1(4) ?
    C29 C30 C31 C32 . . . . -0.6(4) ?
    C30 C31 C32 C27 . . . . 1.1(4) ?
    C28 C27 C32 C31 . . . . -1.1(4) ?
    C9 C27 C32 C31 . . . . -179.6(2) ?
    O2 C8 N1 C5 . . . . 7.9(4) ?
    C9 C8 N1 C5 . . . . -168.7(2) ?
    O2 C8 N1 C10 . . . . 178.6(2) ?
    C9 C8 N1 C10 . . . . 1.98(16) ?
    C6 C5 N1 C8 . . . . 153.4(2) ?
    C4 C5 N1 C8 . . . . -25.6(3) ?
    C6 C5 N1 C10 . . . . -14.0(3) ?
    C4 C5 N1 C10 . . . . 167.0(2) ?
    C11 C10 N1 C8 . . . . 117.73(19) ?
    C9 C10 N1 C8 . . . . -1.94(15) ?
    C11 C10 N1 C5 . . . . -71.6(3) ?
    C9 C10 N1 C5 . . . . 168.7(2) ?
    C20 C18 N2 C17 . . . . -0.3(3) ?
    C19 C18 N2 C17 . . . . -119.0(3) ?
    C12 C18 N2 C17 . . . . 128.4(2) ?
    C20 C18 N2 C14 . . . . -130.1(2) ?
    C19 C18 N2 C14 . . . . 111.1(2) ?
    C12 C18 N2 C14 . . . . -1.5(2) ?
    C16 C17 N2 C18 . . . . -116.3(3) ?
    C16 C17 N2 C14 . . . . 14.6(3) ?
    C13 C14 N2 C18 . . . . 21.7(2) ?
    C15 C14 N2 C18 . . . . 144.8(2) ?
    C13 C14 N2 C17 . . . . -115.7(2) ?
    C15 C14 N2 C17 . . . . 7.4(3) ?
    C7 C2 O1 C1 . . . . -174.6(3) ?
    C3 C2 O1 C1 . . . . 6.1(4) ?
    C10 C11 O3 C19 . . . . -167.85(16) ?
    C12 C11 O3 C19 . . . . -41.2(2) ?
    O4 C19 O3 C11 . . . . -91.4(2) ?
    C22 C19 O3 C11 . . . . 144.18(19) ?
    C18 C19 O3 C11 . . . . 29.5(2) ?
loop_
    _geom_hbond_atom_site_label_D
    _geom_hbond_atom_site_label_H
    _geom_hbond_atom_site_label_A
    _geom_hbond_site_symmetry_A
    _geom_hbond_distance_DH
    _geom_hbond_distance_HA
    _geom_hbond_distance_DA
    _geom_hbond_angle_DHA
    C10 H10 O2 3_456.01 0.98 2.43 3.337(3) 154
    C13 H13A O2 3_456.01 0.97 2.41 3.321(3) 156
    C29 H29 O4 3_456.01 0.93 2.55 3.228(3) 130
    O4 H4A N2 . 0.93(3) 1.84(3) 2.602(3) 137(3)
_iucr_refine_instructions_details
;
TITL 157 in P2(1)2(1)2(1)
CELL  0.71073  10.2874  14.1379  18.8664   90.000   90.000   90.000
ZERR     4.00   0.0016   0.0025   0.0030    0.000    0.000    0.000
LATT  -1
SYMM  1/2 - X, - Y, 1/2 + Z
SYMM  1/2 + X, 1/2 - Y, - Z
SYMM  - X, 1/2 + Y, 1/2 - Z
SFAC  C    H    N    O
UNIT  132  116  12   20
MERG   2
FMAP   2
PLAN   25
L.S.  10
BOND $H
ACTA
CONF
SIZE 0.20 0.25 0.30
WGHT    0.060500    0.290900
FVAR       0.15642
C1    1    0.561618    0.713041    0.384546    11.00000    0.15064    0.05652 =
         0.13563    0.04038    0.07173    0.01757
AFIX 137
H1A   2    0.649482    0.711544    0.401650    11.00000   -1.50000
H1B   2    0.535580    0.777469    0.377024    11.00000   -1.50000
H1C   2    0.556216    0.678906    0.340658    11.00000   -1.50000
AFIX   0
C2    1    0.498804    0.575551    0.450529    11.00000    0.06092    0.03976 =
         0.04485    0.00457    0.00293   -0.00103
C3    1    0.602889    0.523993    0.423698    11.00000    0.05045    0.04842 =
         0.04834    0.00947    0.00730   -0.00701
AFIX  43
H3    2    0.662418    0.552725    0.393487    11.00000   -1.20000
AFIX   0
C4    1    0.617720    0.429565    0.442109    11.00000    0.04159    0.04617 =
         0.04899    0.00612    0.00242    0.00320
AFIX  43
H4    2    0.687425    0.395095    0.424276    11.00000   -1.20000
AFIX   0
C5    1    0.528698    0.386309    0.487137    11.00000    0.04011    0.03892 =
         0.03016    0.00155   -0.00175   -0.00092
C6    1    0.424145    0.437604    0.513355    11.00000    0.04955    0.04360 =
         0.04526    0.00531    0.00959   -0.00179
AFIX  43
H6    2    0.363592    0.408688    0.542854    11.00000   -1.20000
AFIX   0
C7    1    0.410478    0.532046    0.495360    11.00000    0.05763    0.04685 =
         0.05694    0.00155    0.01156    0.00856
AFIX  43
H7    2    0.341233    0.566652    0.513574    11.00000   -1.20000
AFIX   0
C8    1    0.604556    0.215666    0.470547    11.00000    0.03221    0.04829 =
         0.03777   -0.00137    0.00033    0.00099
C9    1    0.546279    0.141502    0.520856    11.00000    0.04120    0.03958 =
         0.03512    0.00257   -0.00262    0.00503
AFIX  13
H9    2    0.612005    0.108619    0.549256    11.00000   -1.20000
AFIX   0
C10   1    0.483476    0.227949    0.560495    11.00000    0.03939    0.03676 =
         0.03270    0.00348    0.00028   -0.00132
AFIX  13
H10   2    0.388424    0.227671    0.557052    11.00000   -1.20000
AFIX   0
C11   1    0.530257    0.250970    0.635671    11.00000    0.04204    0.04128 =
         0.03484    0.00303   -0.00349   -0.00330
AFIX  13
H11   2    0.522463    0.319380    0.642887    11.00000   -1.20000
AFIX   0
C12   1    0.459660    0.199906    0.698359    11.00000    0.04496    0.03660 =
         0.03363   -0.00028   -0.00171   -0.00283
C13   1    0.342939    0.254146    0.729439    11.00000    0.04798    0.05733 =
         0.04058   -0.00010    0.00042    0.00204
AFIX  23
H13A  2    0.291276    0.282717    0.692137    11.00000   -1.20000
H13B  2    0.287971    0.212528    0.757231    11.00000   -1.20000
AFIX   0
C14   1    0.405713    0.329978    0.776304    11.00000    0.05690    0.04691 =
         0.04913   -0.00369   -0.00083    0.00640
AFIX  13
H14   2    0.428230    0.385582    0.747820    11.00000   -1.20000
AFIX   0
C15   1    0.328739    0.360028    0.842254    11.00000    0.07667    0.07235 =
         0.06335   -0.02036    0.00735    0.00135
AFIX  23
H15A  2    0.348945    0.424731    0.855334    11.00000   -1.20000
H15B  2    0.235947    0.354730    0.834032    11.00000   -1.20000
AFIX   0
C16   1    0.372191    0.292155    0.898968    11.00000    0.11368    0.05991 =
         0.05467   -0.01328    0.02235   -0.02827
AFIX  23
H16A  2    0.323196    0.233613    0.896709    11.00000   -1.20000
H16B  2    0.361906    0.319676    0.945729    11.00000   -1.20000
AFIX   0
C17   1    0.513483    0.275437    0.882276    11.00000    0.12106    0.07493 =
         0.04034   -0.01363   -0.01126    0.02509
AFIX  23
H17A  2    0.567451    0.321972    0.905971    11.00000   -1.20000
H17B  2    0.539809    0.212879    0.897759    11.00000   -1.20000
AFIX   0
C18   1    0.565726    0.205751    0.758821    11.00000    0.04825    0.04141 =
         0.03105    0.00055   -0.00336   -0.00349
C19   1    0.695219    0.229205    0.718361    11.00000    0.04997    0.04982 =
         0.03574    0.00283   -0.00740   -0.00889
C20   1    0.594893    0.110364    0.796107    11.00000    0.05674    0.04809 =
         0.03194    0.00232   -0.00414   -0.00250
C21   1    0.732810    0.086408    0.782829    11.00000    0.05668    0.04947 =
         0.03858   -0.00123   -0.00933    0.00232
C22   1    0.790139    0.151612    0.737154    11.00000    0.04660    0.06354 =
         0.03712   -0.00395   -0.00877    0.00094
C23   1    0.918907    0.140966    0.716375    11.00000    0.05317    0.10119 =
         0.05311    0.00376   -0.00419    0.00140
AFIX  43
H23   2    0.957635    0.183800    0.685494    11.00000   -1.20000
AFIX   0
C24   1    0.988048    0.064530    0.743059    11.00000    0.05742    0.12148 =
         0.06597   -0.00562   -0.00880    0.02634
AFIX  43
H24   2    1.074415    0.056314    0.729861    11.00000   -1.20000
AFIX   0
C25   1    0.931074    0.000256    0.788925    11.00000    0.07635    0.08448 =
         0.07761   -0.00811   -0.02362    0.02951
AFIX  43
H25   2    0.980048   -0.050043    0.806133    11.00000   -1.20000
AFIX   0
C26   1    0.803308    0.009416    0.809529    11.00000    0.07662    0.05423 =
         0.06096    0.00641   -0.01721    0.00835
AFIX  43
H26   2    0.765072   -0.034012    0.840126    11.00000   -1.20000
AFIX   0
C27   1    0.455060    0.074953    0.482956    11.00000    0.04740    0.03614 =
         0.03420    0.00143    0.00239    0.00475
C28   1    0.361213    0.108428    0.435960    11.00000    0.04516    0.03918 =
         0.04587    0.00125   -0.00091    0.00355
AFIX  43
H28   2    0.354105    0.173223    0.428394    11.00000   -1.20000
AFIX   0
C29   1    0.278334    0.047843    0.400257    11.00000    0.05225    0.05280 =
         0.04935    0.00152   -0.00891    0.00030
AFIX  43
H29   2    0.216335    0.071751    0.369176    11.00000   -1.20000
AFIX   0
C30   1    0.288508   -0.048351    0.411187    11.00000    0.08133    0.04712 =
         0.05580   -0.00702   -0.00544   -0.01449
AFIX  43
H30   2    0.233178   -0.089500    0.387337    11.00000   -1.20000
AFIX   0
C31   1    0.380347   -0.083733    0.457315    11.00000    0.10906    0.03233 =
         0.06210    0.00029   -0.01155   -0.00024
AFIX  43
H31   2    0.386206   -0.148613    0.464789    11.00000   -1.20000
AFIX   0
C32   1    0.464450   -0.022656    0.492793    11.00000    0.07584    0.03881 =
         0.04913    0.00295   -0.01017    0.01195
AFIX  43
H32   2    0.527192   -0.047077    0.523199    11.00000   -1.20000
AFIX   0
C33   1    0.424780    0.101285    0.679207    11.00000    0.05113    0.04664 =
         0.03818    0.00167   -0.00310   -0.00494
N1    3    0.544572    0.289143    0.505119    11.00000    0.04130    0.03961 =
         0.03450    0.00395    0.00414    0.00012
N2    3    0.526423    0.284156    0.804278    11.00000    0.06531    0.04510 =
         0.04157   -0.00753   -0.00822    0.00497
N3    3    0.394936    0.025527    0.666536    11.00000    0.08294    0.04970 =
         0.06334   -0.00378   -0.00779   -0.01548
O1    4    0.477318    0.670019    0.435801    11.00000    0.09460    0.04215 =
         0.08377    0.01735    0.02675    0.01075
O2    4    0.672017    0.212799    0.417857    11.00000    0.04991    0.05671 =
         0.05604   -0.00379    0.01668   -0.00115
O3    4    0.664776    0.225310    0.643927    11.00000    0.04135    0.06054 =
         0.03715    0.00630   -0.00306   -0.00550
O4    4    0.742302    0.318979    0.737312    11.00000    0.06703    0.05435 =
         0.05896    0.00453   -0.01304   -0.02368
O5    4    0.515358    0.064428    0.829027    11.00000    0.07067    0.06088 =
         0.05634    0.02113    0.00272   -0.00736
H4A   2    0.679069    0.334700    0.770193    11.00000    0.07633
HKLF 4
REM  157 in P2(1)2(1)2(1)
REM R1 =  0.0445 for   4551 Fo > 4sig(Fo)  and  0.0753 for all   6406 data
REM    375 parameters refined using      0 restraints
END
WGHT      0.0560      0.2562
REM Highest difference peak  0.251,  deepest hole -0.161,  1-sigma level  0.040
Q1    1   0.4880  0.2401  0.6007  11.00000  0.05    0.25
Q2    1   0.5545  0.2195  0.5933  11.00000  0.05    0.22
Q3    1   0.6706  0.2139  0.6848  11.00000  0.05    0.20
Q4    1   0.5473  0.2651  0.8444  11.00000  0.05    0.19
Q5    1   0.5139  0.1965  0.7251  11.00000  0.05    0.19
Q6    1   0.3652 -0.0777  0.4094  11.00000  0.05    0.18
Q7    1   0.5158  0.2169  0.6731  11.00000  0.05    0.18
Q8    1   0.3384  0.2910  0.7693  11.00000  0.05    0.18
Q9    1   0.5767  0.2091  0.4241  11.00000  0.05    0.17
Q10   1   0.4402  0.2780  0.8499  11.00000  0.05    0.17
Q11   1   0.2893  0.3024  0.8518  11.00000  0.05    0.17
Q12   1   0.5423  0.1870  0.7166  11.00000  0.05    0.17
Q13   1   0.7094  0.2460  0.5992  11.00000  0.05    0.17
Q14   1   0.8425  0.1424  0.6841  11.00000  0.05    0.16
Q15   1   0.4463  0.2132  0.6508  11.00000  0.05    0.16
Q16   1   0.4543  0.2948  0.7966  11.00000  0.05    0.16
Q17   1   0.5070  0.2585  0.5442  11.00000  0.05    0.15
Q18   1   0.2805  0.2362  0.6996  11.00000  0.05    0.15
Q19   1   0.6336  0.2031  0.7354  11.00000  0.05    0.15
Q20   1   0.5872  0.0637  0.8632  11.00000  0.05    0.15
Q21   1   0.4684  0.2664  0.8400  11.00000  0.05    0.15
Q22   1   0.6011  0.2225  0.7272  11.00000  0.05    0.14
Q23   1   0.5799  0.5547  0.4686  11.00000  0.05    0.14
Q24   1   0.6413  0.2375  0.6368  11.00000  0.05    0.14
Q25   1   0.9593  0.1359  0.6772  11.00000  0.05    0.14
;
