# Supplementary material for: 11-Hy­droxy-9-[1-(4-methyl­phen­yl)-4-oxo-3-phenyl­azetidin-2-yl]-18-oxo-10-oxa-2-aza­penta­cyclo­[9.7.0.01,8.02,6.012,17]octa­deca-12,14,16-triene-8-carbonitrile
Source: Acta Crystallogr Sect E Struct Rep Online. 2012 Nov 7;68(Pt 12):o3290–1. doi: 10.1107/S1600536812044479 (PMC3588836; doi:10.1107/S1600536812044479)
Supplement: Supplementary file 2 [file e-68-o3290-Isup2.hkl]

#
# h,k,l, Fc-squared, Fo-squared, sigma(Fo-squared) and status flag
#
data_I
_shelx_title ' 157 in P2(1)2(1)2(1)'
_shelx_refln_list_code          4
_shelx_F_calc_maximum      208.60
_exptl_crystal_F_000      1152.00
_reflns_d_resolution_high  0.7573
 
loop_
 _symmetry_equiv_pos_as_xyz
 'x, y, z'
 '-x+1/2, -y, z+1/2'
 'x+1/2, -y+1/2, -z'
 '-x, y+1/2, -z+1/2'
 
_cell_length_a    10.2874
_cell_length_b    14.1379
_cell_length_c    18.8664
_cell_angle_alpha  90.000
_cell_angle_beta   90.000
_cell_angle_gamma  90.000
 
_shelx_F_squared_multiplier     1.000
 
loop_
 _refln_index_h
 _refln_index_k
 _refln_index_l
 _refln_F_squared_calc
 _refln_F_squared_meas
 _refln_F_squared_sigma
 _refln_observed_status
   2   0   0    43513.26    40872.42   1123.99 o
   4   0   0     1718.23     1972.09     57.22 o
   6   0   0       13.55       12.67      4.09 o
   8   0   0       22.05       17.17      5.72 o
  10   0   0       11.02        0.00      6.54 o
  12   0   0        0.08        5.31      8.58 o
   1   1   0        3.29        3.07      0.41 o
   2   1   0      410.19      425.80     14.92 o
   3   1   0        1.67        2.13      1.23 o
   4   1   0      111.01      109.51      3.42 o
   5   1   0       37.88       47.41      5.31 o
   6   1   0     1317.48     1277.56     28.47 o
   7   1   0      118.64      101.42      6.21 o
   8   1   0      309.44      296.14     10.98 o
   9   1   0      323.01      342.17     12.57 o
  10   1   0       17.42       19.01      5.49 o
  11   1   0       55.55       61.79      7.51 o
  12   1   0       47.72       46.57      7.65 o
  13   1   0       12.65       10.02      6.79 o
   0   2   0     7718.61     9415.37    257.90 o
   1   2   0     2042.54     2549.08     82.53 o
   2   2   0      459.81      370.74      7.23 o
   3   2   0     1355.34     1311.29     48.48 o
   4   2   0      255.89      298.12      6.65 o
   5   2   0       18.02       15.77      3.51 o
   6   2   0     2171.63     2300.08     38.59 o
   7   2   0       22.11       18.30      4.29 o
   8   2   0      158.31      163.49     13.69 o
   9   2   0       23.52       18.43      5.18 o
  10   2   0      204.44      202.77     10.55 o
  11   2   0        2.71        0.81      5.34 o
  12   2   0        1.13        8.48      5.92 o
  13   2   0        2.91       -5.31      8.58 o
   1   3   0     5206.57     6218.49    120.95 o
   2   3   0     1605.15     1729.75     63.88 o
   3   3   0      805.08      813.94     14.29 o
   4   3   0        0.92        0.17      2.48 o
   5   3   0     1236.88     1213.48     21.60 o
   6   3   0      415.18      418.87     12.35 o
   7   3   0       90.36       96.00      6.21 o
   8   3   0       44.96       31.68      4.91 o
   9   3   0      284.33      269.11     11.41 o
  10   3   0      194.00      205.60     14.51 o
  11   3   0        2.82        4.09      4.91 o
  12   3   0        5.17        0.36      5.92 o
  13   3   0        0.13        2.86      8.99 o
   0   4   0     9203.67    11493.33    314.72 o
   1   4   0       10.70        4.66      2.45 o
   2   4   0      389.45      437.29     16.97 o
   3   4   0      359.68      374.24      7.83 o
   4   4   0        2.24        1.14      2.29 o
   5   4   0       18.96        4.34      4.47 o
   6   4   0      517.47      459.82     10.48 o
   7   4   0       42.20       38.35      3.61 o
   8   4   0       51.25       48.88      5.63 o
   9   4   0      181.12      160.40     11.24 o
  10   4   0        4.51       -0.20      4.91 o
  11   4   0       12.22       12.87      5.78 o
  12   4   0        1.89       11.04      8.58 o
  13   4   0       16.42        9.40     10.22 o
   1   5   0     1561.56     1729.04     38.22 o
   2   5   0     1100.62     1226.98     41.61 o
   3   5   0      329.61      395.71     11.48 o
   4   5   0      598.92      657.82     17.87 o
   5   5   0     2824.42     2815.80     46.62 o
   6   5   0        0.29       -0.33      3.45 o
   7   5   0       17.52        7.95      5.72 o
   8   5   0       12.26        3.27      6.13 o
   9   5   0      215.01      202.73     14.71 o
  10   5   0       11.00        2.86      7.36 o
  11   5   0       11.89       25.34      8.99 o
  12   5   0       19.48       37.19     10.63 o
  13   5   0        3.41       12.67     10.63 o
   0   6   0     4204.68     5316.28    148.37 o
   1   6   0     1072.93     1289.77     29.02 o
   2   6   0      887.38      994.31     20.78 o
   3   6   0     1077.83     1133.49     28.44 o
   4   6   0        7.32        6.19      2.17 o
   5   6   0      110.07      110.52      4.80 o
   6   6   0     1042.71     1006.72     25.34 o
   7   6   0       19.86        8.58      3.83 o
   8   6   0      145.04      158.18     13.08 o
   9   6   0        4.00       -0.41      6.95 o
  10   6   0        2.13        0.82      6.95 o
  11   6   0      104.63      114.44     13.08 o
  12   6   0        2.89        9.81      8.99 o
   1   7   0      101.18      107.83      7.15 o
   2   7   0      271.07      354.81     10.81 o
   3   7   0      401.52      458.83     10.37 o
   4   7   0        0.97       -2.22      2.22 o
   5   7   0     1753.84     1750.55     30.64 o
   6   7   0        0.57       -2.33      2.33 o
   7   7   0      148.11      123.67      7.56 o
   8   7   0       42.58       31.93      5.20 o
   9   7   0       49.19       59.67      9.81 o
  10   7   0       23.79       22.89      8.58 o
  11   7   0       31.96       39.65     10.22 o
  12   7   0       51.59       53.95     11.85 o
   0   8   0     1376.01     1551.52     47.82 o
   1   8   0      204.50      207.28     17.78 o
   2   8   0      129.49      126.19      8.99 o
   3   8   0     1175.62     1354.13     24.61 o
   4   8   0      769.75      777.51     15.69 o
   5   8   0      411.36      356.89     13.31 o
   6   8   0       94.47      100.45      6.63 o
   7   8   0      150.24      164.01     20.23 o
   8   8   0       85.08       95.52     13.49 o
   9   8   0       25.56       11.85      7.77 o
  10   8   0        0.06        0.00      7.36 o
  11   8   0       16.62       17.17      8.99 o
  12   8   0        0.02        1.23      8.99 o
   1   9   0     1008.49     1064.83     25.14 o
   2   9   0      389.55      365.18     12.26 o
   3   9   0     1458.50     1507.58     27.52 o
   4   9   0      445.11      477.72     11.60 o
   5   9   0      865.72      873.63     17.80 o
   6   9   0      189.10      175.22      7.19 o
   7   9   0      215.34      200.45     10.18 o
   8   9   0      135.19      120.26      8.03 o
   9   9   0      177.61      176.57     15.12 o
  10   9   0        0.20       -0.41      6.95 o
  11   9   0       24.01       48.64     11.04 o
   0  10   0      280.57      309.00     15.94 o
   1  10   0       48.37       52.55      5.92 o
   2  10   0      121.71      117.75      7.62 o
   3  10   0     2776.20     2820.97     48.44 o
   4  10   0       95.88      112.11      6.10 o
   5  10   0     1285.58     1349.74     25.68 o
   6  10   0       69.97       56.92      5.05 o
   7  10   0       66.36       50.69      8.17 o
   8  10   0        0.66       -4.60      4.60 o
   9  10   0       50.63       60.49     11.04 o
  10  10   0       19.16       20.03      8.99 o
  11  10   0       65.22       96.87     13.90 o
   1  11   0      225.99      218.05     14.71 o
   2  11   0        5.41        3.03      6.13 o
   3  11   0       88.85       99.56      6.03 o
   4  11   0       65.03       69.17      5.46 o
   5  11   0       79.80      103.29      6.24 o
   6  11   0      125.43      135.76      8.27 o
   7  11   0        4.29       -4.32      4.76 o
   8  11   0        0.67       -4.46      4.76 o
   9  11   0        4.52       -3.68      7.77 o
  10  11   0       54.81       72.75     12.26 o
   0  12   0      103.08      103.82     11.04 o
   1  12   0       23.44       12.06      5.93 o
   2  12   0       17.80       10.58      4.39 o
   3  12   0      121.60      143.46      8.57 o
   4  12   0       39.54       46.16      5.58 o
   5  12   0      559.90      557.01     13.94 o
   6  12   0       19.81        8.98      5.63 o
   7  12   0       34.66       21.25      6.07 o
   8  12   0       54.90       45.13      7.21 o
   9  12   0       31.31       21.25      9.81 o
  10  12   0        4.18        4.50      8.99 o
   1  13   0      401.76      369.28     14.01 o
   2  13   0      162.07      148.80      7.83 o
   3  13   0       96.32       87.89      6.58 o
   4  13   0        0.92       -3.90      3.90 o
   5  13   0       30.83       22.57      4.74 o
   6  13   0       16.92        4.51      5.63 o
   7  13   0       28.12        8.08     10.63 o
   8  13   0        1.89       -0.89      5.76 o
   9  13   0        0.16       -0.41      8.58 o
   0  14   0      273.25      300.82     17.98 o
   1  14   0       14.95       15.12      5.78 o
   2  14   0      124.89      130.31      7.76 o
   3  14   0        4.47        3.34      4.57 o
   4  14   0       20.36       14.09      4.96 o
   5  14   0        0.67       -4.21      4.21 o
   6  14   0       33.53       40.29      7.37 o
   7  14   0        1.87      -11.69     18.60 o
   8  14   0       38.94       42.92      7.94 o
   1  15   0        6.05       -2.33      5.63 o
   2  15   0       50.50       46.46      5.97 o
   3  15   0        3.77       -3.29      4.51 o
   4  15   0        2.36       -4.03      4.03 o
   5  15   0        1.45       -4.32      4.32 o
   6  15   0        9.70        0.00     10.22 o
   7  15   0        0.09       -9.51     13.69 o
   8  15   0        3.12       -4.89     13.90 o
   0  16   0      133.73      115.26     13.49 o
   1  16   0        0.48       -0.55      4.78 o
   2  16   0        2.99        1.41      4.94 o
   3  16   0       73.10       77.69      7.05 o
   4  16   0       25.90       20.48     10.42 o
   5  16   0        0.58       -4.74      4.74 o
   6  16   0       10.03        6.95      9.81 o
   7  16   0       19.48       43.32     11.85 o
   1  17   0        1.34       -4.24      6.59 o
   2  17   0       11.84       -3.53      5.22 o
   3  17   0       77.76       85.18     14.68 o
   4  17   0        2.57       -4.93      4.93 o
   5  17   0        2.11       -5.52      5.52 o
   0  18   0        6.02        3.25      7.97 o
   1  18   0        1.84       -5.32      5.32 o
   2  18   0        0.37       -5.22      5.22 o
   3  18   0       15.38       -1.11      5.59 o
   1   0   1    12836.87    11995.57    167.76 o
   2   0   1      398.15      360.60      6.51 o
   3   0   1       22.30       31.39      4.80 o
   4   0   1     1469.62     1411.09     29.62 o
   5   0   1       16.30       13.46      3.68 o
   6   0   1      163.74      165.34      8.79 o
   7   0   1       49.30       57.98      4.91 o
   8   0   1      114.80      107.00      8.58 o
   9   0   1      107.00       98.89      7.37 o
  10   0   1       21.16       28.01      5.76 o
  11   0   1        0.12       -4.70      4.91 o
  12   0   1       51.54       66.82      8.17 o
  13   0   1        1.05       -4.90      8.99 o
 -13   1   1        2.66        1.61      6.79 o
 -12   1   1       17.60       15.73      6.63 o
 -11   1   1       97.57      130.89     13.08 o
 -10   1   1       91.97       81.84      7.50 o
  -9   1   1       96.80      104.19      7.37 o
  -8   1   1      132.33      142.87      7.79 o
  -7   1   1       65.13       60.77      5.72 o
  -6   1   1      244.06      256.91     16.35 o
  -5   1   1     2477.42     2439.06     50.14 o
  -4   1   1      457.10      426.17      8.41 o
  -3   1   1     2547.54     2389.37     39.99 o
  -2   1   1      112.24       93.41      3.59 o
  -1   1   1     2525.40     2314.44     46.67 o
   0   1   1     6286.80     6645.93    217.03 o
   1   1   1     2526.79     2396.01     36.95 o
   2   1   1      111.48       97.72      2.06 o
   3   1   1     2548.51     2424.39     42.25 o
   4   1   1      458.17      437.96     14.79 o
   5   1   1     2478.65     2430.34     50.00 o
   6   1   1      243.54      255.83      8.81 o
   7   1   1       65.27       65.15      7.15 o
   8   1   1      132.54      127.51     13.49 o
   9   1   1       96.53       86.85      7.08 o
  10   1   1       91.88       79.59     10.01 o
  11   1   1       97.72      126.56      9.10 o
  12   1   1       17.61        2.60      5.92 o
  13   1   1        2.64        1.63      8.99 o
 -13   2   1        1.00       -1.63      6.36 o
 -12   2   1        4.17       -3.73      5.93 o
 -11   2   1       30.80       38.81      6.65 o
 -10   2   1       65.23       62.75      7.23 o
  -9   2   1      253.24      248.16     22.68 o
  -8   2   1       63.27       61.07      5.63 o
  -7   2   1       55.01       52.83      4.76 o
  -6   2   1      407.70      444.45      9.50 o
  -5   2   1     1530.95     1602.91     27.33 o
  -4   2   1      102.40      110.87      5.85 o
  -3   2   1      444.04      416.99      7.67 o
  -2   2   1    13010.54    13688.62    255.15 o
  -1   2   1    16762.13    18444.39    611.45 o
   0   2   1     2824.36     3368.32     65.89 o
   1   2   1    16763.08    18153.92    572.05 o
   2   2   1    13012.85    13312.51    213.95 o
   3   2   1      443.93      414.05     10.69 o
   4   2   1      102.42      104.79      4.07 o
   5   2   1     1528.93     1601.17     35.50 o
   6   2   1      408.39      435.08      9.49 o
   7   2   1       54.99       48.67      4.54 o
   8   2   1       63.52       59.68     10.63 o
   9   2   1      253.08      246.86     18.19 o
  10   2   1       65.33       62.32      7.08 o
  11   2   1       30.78       28.34      7.77 o
  12   2   1        4.17        0.00      8.58 o
  13   2   1        1.00        2.86      9.40 o
 -13   3   1        1.21        0.00      8.99 o
 -12   3   1       38.73       35.90      7.23 o
 -11   3   1       48.25       58.09     12.47 o
 -10   3   1      161.13      178.73     10.12 o
  -9   3   1       29.87       28.41      5.49 o
  -8   3   1        5.80        2.04      3.76 o
  -7   3   1      187.34      180.24      5.80 o
  -6   3   1     1127.54     1191.08     21.57 o
  -5   3   1      935.85      951.84     18.09 o
  -4   3   1      123.11      122.34      5.46 o
  -3   3   1     3351.44     3579.13     91.70 o
  -2   3   1     1775.04     1902.52     34.47 o
  -1   3   1      429.90      490.68     11.12 o
   0   3   1     1409.07     1580.42     31.79 o
   1   3   1      430.49      479.70     15.00 o
   2   3   1     1774.71     1910.54     56.01 o
   3   3   1     3353.77     3537.16     70.66 o
   4   3   1      123.19      128.17      4.32 o
   5   3   1      936.27      927.85     17.28 o
   6   3   1     1127.30     1193.40     21.51 o
   7   3   1      187.19      174.35      5.88 o
   8   3   1        5.86        9.39      4.02 o
   9   3   1       29.76       25.88      5.18 o
  10   3   1      161.45      173.18      9.94 o
  11   3   1       48.16       53.29      6.92 o
  12   3   1       38.73       42.51     10.63 o
  13   3   1        1.22       -8.58      9.40 o
 -13   4   1        2.75        0.41      8.99 o
 -12   4   1       19.71       22.82      6.75 o
 -11   4   1        7.97        9.40      5.49 o
 -10   4   1       44.41       40.10      6.34 o
  -9   4   1       16.58       20.23      5.34 o
  -8   4   1      407.01      385.33     13.29 o
  -7   4   1      381.59      368.12      9.14 o
  -6   4   1      294.90      298.79     12.23 o
  -5   4   1      639.83      635.27     11.92 o
  -4   4   1      551.19      537.26     10.41 o
  -3   4   1      126.92      142.33      4.44 o
  -2   4   1     2468.72     2739.52     56.81 o
  -1   4   1     2078.38     2618.47     56.20 o
   0   4   1    11224.62    13250.31    256.35 o
   1   4   1     2078.67     2564.43     42.16 o
   2   4   1     2468.39     2725.12     44.52 o
   3   4   1      126.78      151.75     12.84 o
   4   4   1      551.94      539.52     11.47 o
   5   4   1      638.45      617.97     20.03 o
   6   4   1      294.82      290.54      7.90 o
   7   4   1      381.86      364.10      9.25 o
   8   4   1      407.85      401.77     16.35 o
   9   4   1       16.60        8.48     10.01 o
  10   4   1       44.34       31.99      5.88 o
  11   4   1        8.00        2.04      7.77 o
  12   4   1       19.72       20.03      9.40 o
  13   4   1        2.72        0.82      9.40 o
 -13   5   1       10.42       20.44     10.22 o
 -12   5   1        9.56        8.17      8.58 o
 -11   5   1       73.62       88.28     11.44 o
 -10   5   1      119.99      136.92     12.67 o
  -9   5   1       76.31       80.11     10.22 o
  -8   5   1       42.43       41.69      8.17 o
  -7   5   1      522.98      500.10     16.76 o
  -6   5   1      195.59      185.87      7.74 o
  -5   5   1      644.24      681.08     16.05 o
  -4   5   1      139.36      131.54      6.34 o
  -3   5   1      140.49      136.80      9.89 o
  -2   5   1      667.17      684.64     15.73 o
  -1   5   1      948.36     1141.85     24.27 o
   0   5   1      191.21      185.95     15.33 o
   1   5   1      948.29     1109.04     24.13 o
   2   5   1      666.95      668.00     12.82 o
   3   5   1      140.47      143.04      4.74 o
   4   5   1      139.25      129.43      9.60 o
   5   5   1      643.99      660.35     19.01 o
   6   5   1      195.19      167.41     15.94 o
   7   5   1      523.16      502.04     18.39 o
   8   5   1       42.54       35.15      7.77 o
   9   5   1       76.52       85.42     10.22 o
  10   5   1      120.10      120.16     12.67 o
  11   5   1       73.58       77.66     11.44 o
  12   5   1        9.54        0.41      8.58 o
  13   5   1       10.39       11.85     10.63 o
 -12   6   1       26.73       34.74     10.22 o
 -11   6   1        3.24       -0.41      7.36 o
 -10   6   1       16.47       20.03      8.17 o
  -9   6   1       52.40       48.64      8.99 o
  -8   6   1       48.34       25.34      7.36 o
  -7   6   1       47.00       54.14      5.11 o
  -6   6   1      398.69      399.23     12.10 o
  -5   6   1      932.82      968.58     19.10 o
  -4   6   1       11.05       13.40      2.46 o
  -3   6   1       15.99       30.31      2.81 o
  -2   6   1      130.55      180.54      6.92 o
  -1   6   1     2410.16     2669.06     53.90 o
   0   6   1      108.23      124.18      5.92 o
   1   6   1     2410.61     2634.21     53.90 o
   2   6   1      130.17      173.56      5.56 o
   3   6   1       16.16       25.13      2.87 o
   4   6   1       11.13       16.86      2.46 o
   5   6   1      932.17      963.65     17.96 o
   6   6   1      398.51      378.34     12.13 o
   7   6   1       46.72       48.33      5.18 o
   8   6   1       48.46       44.55      8.58 o
   9   6   1       52.37       38.83      9.40 o
  10   6   1       16.48        9.81      7.77 o
  11   6   1        3.25        2.04      7.77 o
  12   6   1       26.73       23.71     10.22 o
 -12   7   1       23.92       21.25     10.22 o
 -11   7   1       34.86       26.98      9.40 o
 -10   7   1        6.57       -6.54      6.54 o
  -9   7   1       11.02       12.67      7.77 o
  -8   7   1      220.03      187.20     14.71 o
  -7   7   1       33.96       27.51      5.18 o
  -6   7   1      195.95      199.47      6.42 o
  -5   7   1       63.61       60.97      4.09 o
  -4   7   1      177.13      197.59      6.24 o
  -3   7   1     1145.16     1173.26     21.38 o
  -2   7   1     2364.81     2697.88     55.05 o
  -1   7   1        5.85       14.07      5.11 o
   0   7   1     3966.91     4708.43     93.93 o
   1   7   1        5.88        6.39      3.88 o
   2   7   1     2365.36     2679.96     45.07 o
   3   7   1     1145.29     1164.85     21.38 o
   4   7   1      176.74      194.42      6.13 o
   5   7   1       63.64       70.96      6.32 o
   6   7   1      196.10      184.58     13.49 o
   7   7   1       34.16       30.30      5.18 o
   8   7   1      219.97      199.11      9.23 o
   9   7   1       10.94       16.35      7.77 o
  10   7   1        6.58       -1.63      6.95 o
  11   7   1       34.79       41.69     10.22 o
  12   7   1       23.90       47.82     11.44 o
 -12   8   1       13.04        4.09      9.40 o
 -11   8   1       17.38       20.03      9.40 o
 -10   8   1        1.80       12.67      8.17 o
  -9   8   1      113.02      111.58     12.26 o
  -8   8   1       27.82       15.89      7.97 o
  -7   8   1      158.95      133.33      8.78 o
  -6   8   1      725.15      683.55     14.43 o
  -5   8   1      550.15      527.63     18.20 o
  -4   8   1      129.80      122.18      5.77 o
  -3   8   1      196.91      180.23      6.58 o
  -2   8   1      177.12      150.09      7.21 o
  -1   8   1      192.75      174.76      7.50 o
   0   8   1      380.07      466.78     13.15 o
   1   8   1      193.12      167.91      7.37 o
   2   8   1      177.00      152.52     11.19 o
   3   8   1      196.49      202.71      6.94 o
   4   8   1      129.88      121.84      5.77 o
   5   8   1      549.61      517.44     11.87 o
   6   8   1      725.44      675.63     18.76 o
   7   8   1      159.30      141.43     18.60 o
   8   8   1       27.86       26.11      5.29 o
   9   8   1      112.83       99.32     11.85 o
  10   8   1        1.79       -2.45      7.36 o
  11   8   1       17.36       27.79      9.81 o
  12   8   1       13.03        5.72      9.81 o
 -11   9   1       76.21       64.17     12.26 o
 -10   9   1        0.02       -1.23      7.36 o
  -9   9   1       29.84       31.06      9.40 o
  -8   9   1       53.66       61.82     10.01 o
  -7   9   1      240.86      222.92     17.58 o
  -6   9   1      123.37      123.41      6.25 o
  -5   9   1        9.65        5.73      4.14 o
  -4   9   1      313.83      322.29     14.59 o
  -3   9   1      128.28      132.19      6.27 o
  -2   9   1       14.90       19.15      4.31 o
  -1   9   1     1278.92     1282.63     29.33 o
   0   9   1       51.76       54.59      5.34 o
   1   9   1     1278.57     1292.21     31.06 o
   2   9   1       14.90       11.97      3.29 o
   3   9   1      128.33      140.54      6.16 o
   4   9   1      314.06      315.12     17.92 o
   5   9   1        9.80       10.94      3.66 o
   6   9   1      123.42      132.66      7.94 o
   7   9   1      240.99      218.68     12.87 o
   8   9   1       53.73       59.45      6.75 o
   9   9   1       29.72       25.34      8.58 o
  10   9   1        0.02       -0.41      7.77 o
  11   9   1       76.10       93.60     13.08 o
 -11  10   1        4.72        2.04      9.40 o
 -10  10   1        1.40       -7.36      7.36 o
  -9  10   1       15.73       10.63      8.17 o
  -8  10   1       66.97       68.08      6.97 o
  -7  10   1      210.68      204.41     10.52 o
  -6  10   1      112.53      110.92      6.31 o
  -5  10   1       34.66       29.37      4.63 o
  -4  10   1       19.82       16.34      4.53 o
  -3  10   1       69.78       69.39      6.96 o
  -2  10   1      181.85      169.04      8.66 o
  -1  10   1      127.23      122.44      7.51 o
   0  10   1      143.71      151.29      8.08 o
   1  10   1      126.90      113.56      7.37 o
   2  10   1      182.04      174.99      7.14 o
   3  10   1       69.79       68.06      5.28 o
   4  10   1       19.80       17.03      3.96 o
   5  10   1       34.57       30.17      4.56 o
   6  10   1      112.57      113.38      6.37 o
   7  10   1      211.16      207.06     10.65 o
   8  10   1       66.88       58.39      6.79 o
   9  10   1       15.69       21.66      8.58 o
  10  10   1        1.38        0.82      7.77 o
  11  10   1        4.71        5.31      9.40 o
 -10  11   1       17.36       17.98      9.40 o
  -9  11   1       26.02       28.20      9.40 o
  -8  11   1       11.73        5.60      5.29 o
  -7  11   1       38.37       27.81      5.92 o
  -6  11   1      261.52      251.88     11.68 o
  -5  11   1      338.08      333.90     10.21 o
  -4  11   1      106.09      115.20      6.41 o
  -3  11   1       70.02       74.18      5.48 o
  -2  11   1       56.90       58.66      6.21 o
  -1  11   1      119.69      126.88      8.23 o
   0  11   1       19.62       10.63      4.91 o
   1  11   1      119.83      130.02      8.09 o
   2  11   1       56.67       49.14      4.79 o
   3  11   1       69.89       73.91      5.48 o
   4  11   1      106.15      106.53      6.16 o
   5  11   1      337.76      327.84     10.14 o
   6  11   1      261.38      232.59      8.71 o
   7  11   1       38.29       25.65      8.38 o
   8  11   1       11.76        6.54      5.20 o
   9  11   1       26.03       22.07      8.99 o
  10  11   1       17.35       20.84      9.40 o
 -10  12   1        1.08        3.68      8.99 o
  -9  12   1       19.73       29.43      9.81 o
  -8  12   1       76.15       75.58      8.09 o
  -7  12   1        1.80       -1.84      5.20 o
  -6  12   1       23.89       17.15      5.92 o
  -5  12   1        6.62        0.30      5.66 o
  -4  12   1       64.06       76.30      5.95 o
  -3  12   1      124.63      132.33      8.31 o
  -2  12   1      230.63      233.93     10.81 o
  -1  12   1      193.70      195.08     10.26 o
   0  12   1        5.62       14.71      5.49 o
   1  12   1      193.66      202.53     10.23 o
   2  12   1      230.52      231.79     11.55 o
   3  12   1      124.78      133.27      7.26 o
   4  12   1       63.84       69.43      6.83 o
   5  12   1        6.60        7.70      4.27 o
   6  12   1       23.99       24.39      8.38 o
   7  12   1        1.81       -4.70      5.20 o
   8  12   1       76.11       59.29      7.80 o
   9  12   1       19.75       25.75      9.81 o
  10  12   1        1.07       13.49      9.40 o
  -9  13   1       20.50        7.77      8.99 o
  -8  13   1       20.98       13.45      6.63 o
  -7  13   1        3.89       -4.96      5.34 o
  -6  13   1       27.17       29.59     12.06 o
  -5  13   1       20.00       23.59      5.85 o
  -4  13   1        4.53        9.83      4.49 o
  -3  13   1      236.98      230.64      9.22 o
  -2  13   1       70.90       65.98      7.37 o
  -1  13   1       83.57       80.62      9.81 o
   0  13   1      406.06      322.69     13.01 o
   1  13   1       83.68       87.13      8.23 o
   2  13   1       71.01       61.42      6.03 o
   3  13   1      236.49      236.82      9.16 o
   4  13   1        4.55        2.30      4.11 o
   5  13   1       20.01       25.33      5.40 o
   6  13   1       27.28       27.78      6.50 o
   7  13   1        3.92       -9.40      9.40 o
   8  13   1       21.02       13.90      6.65 o
   9  13   1       20.55       17.98      9.81 o
  -8  14   1        6.71       -0.64      9.81 o
  -7  14   1        9.85        0.41     11.44 o
  -6  14   1       18.94       10.64     13.69 o
  -5  14   1       57.70       55.25      6.05 o
  -4  14   1        6.12       -4.09      4.09 o
  -3  14   1       42.91       40.13      5.70 o
  -2  14   1      431.85      449.62     22.16 o
  -1  14   1       22.93       33.47     12.87 o
   0  14   1        9.07       14.17      7.15 o
   1  14   1       23.01       26.55      5.25 o
   2  14   1      431.79      432.57     12.80 o
   3  14   1       43.01       44.42      5.59 o
   4  14   1        6.08        1.46      4.37 o
   5  14   1       57.73       48.87      5.83 o
   6  14   1       18.92       13.31     15.74 o
   7  14   1        9.83        2.65      9.40 o
   8  14   1        6.70        4.70     10.42 o
  -8  15   1       23.82       11.69      9.20 o
  -7  15   1       29.36       27.58     23.50 o
  -6  15   1        1.17       -4.35     15.53 o
  -5  15   1        1.12       -4.33      4.33 o
  -4  15   1        9.86       -2.02      4.68 o
  -3  15   1        3.02       -4.09      4.47 o
  -2  15   1       12.12        5.39      4.94 o
  -1  15   1       13.96       14.92      6.36 o
   0  15   1       25.53       23.41      7.36 o
   1  15   1       14.01        4.53      4.86 o
   2  15   1       12.12        2.47      4.81 o
   3  15   1        3.03       -4.31      4.31 o
   4  15   1        9.86        9.28      4.85 o
   5  15   1        1.12       -4.54      4.54 o
   6  15   1        1.18       -2.74      6.21 o
   7  15   1       29.32       29.05     10.83 o
   8  15   1       23.77       29.84     11.04 o
  -6  16   1       12.54        6.50      6.92 o
  -5  16   1        4.47       -2.15      5.05 o
  -4  16   1       10.17       -2.58      4.81 o
  -3  16   1       31.54       36.92      6.07 o
  -2  16   1        2.52       -3.07      4.80 o
  -1  16   1        8.67        6.34      6.36 o
   0  16   1       30.63       25.86      7.08 o
   1  16   1        8.68        2.62      5.05 o
   2  16   1        2.51       -2.73      8.06 o
   3  16   1       31.60       33.68      5.89 o
   4  16   1       10.17        1.79      4.91 o
   5  16   1        4.48       -2.33      9.51 o
   6  16   1       12.56       10.40     11.04 o
  -5  17   1       11.61        2.74      5.53 o
  -4  17   1        1.20       -5.01      5.01 o
  -3  17   1        4.20        1.22      5.48 o
  -2  17   1       17.20       16.01      7.11 o
  -1  17   1       35.10       38.28      6.34 o
   0  17   1        9.38       -4.21      5.10 o
   1  17   1       35.07       36.19      6.79 o
   2  17   1       17.21       11.56      7.54 o
   3  17   1        4.21        5.68      6.73 o
   4  17   1        1.20       -1.85      5.18 o
   5  17   1       11.66        2.54      5.59 o
  -3  18   1        0.64       -5.22      5.22 o
  -2  18   1        2.56       -6.83      7.58 o
  -1  18   1        0.68       -5.31      5.31 o
   0  18   1        2.12       -5.54      5.54 o
   1  18   1        0.68       -5.22      5.22 o
   2  18   1        2.54       -7.18      7.18 o
   3  18   1        0.64       -5.40      5.40 o
   0   0   2      116.62      143.56      3.68 o
   1   0   2      530.86      507.58      8.90 o
   2   0   2    13940.28    13468.22    213.48 o
   3   0   2     6109.31     5974.09     82.46 o
   4   0   2     1240.72     1343.54     22.71 o
   5   0   2      636.74      646.65     14.46 o
   6   0   2      351.42      364.43     10.68 o
   7   0   2       70.57       70.69      5.18 o
   8   0   2      130.82      120.94     11.65 o
   9   0   2       38.60       49.86      6.05 o
  10   0   2       12.81        4.81      4.89 o
  11   0   2       15.32       23.64      6.17 o
  12   0   2       91.76       98.29      9.07 o
  13   0   2       19.29        1.63      9.81 o
 -13   1   2        0.46       -2.45      9.40 o
 -12   1   2       13.83        4.99      6.17 o
 -11   1   2       84.64       82.63     16.76 o
 -10   1   2        8.11        9.12      5.05 o
  -9   1   2      104.63      119.59     17.98 o
  -8   1   2       22.17       33.84      4.76 o
  -7   1   2      102.35      107.28      6.46 o
  -6   1   2       30.57       38.06      5.11 o
  -5   1   2      370.56      426.62     10.40 o
  -4   1   2     2265.11     2192.22     31.15 o
  -3   1   2     1855.61     1732.41     32.31 o
  -2   1   2     8335.20     8038.78    112.56 o
  -1   1   2     8195.97     7703.97    161.86 o
   0   1   2       31.56       39.00      1.13 o
   1   1   2     8197.56     8030.11    201.08 o
   2   1   2     8332.91     7971.71    109.95 o
   3   1   2     1854.59     1713.33     24.47 o
   4   1   2     2264.89     2199.19     36.09 o
   5   1   2      370.66      443.93     10.71 o
   6   1   2       30.46       33.05      3.48 o
   7   1   2      102.47       99.53      6.07 o
   8   1   2       22.12       24.44      4.47 o
   9   1   2      104.53      107.47      8.38 o
  10   1   2        8.15        1.49      4.89 o
  11   1   2       84.59       78.27      7.79 o
  12   1   2       13.80       19.62      9.81 o
  13   1   2        0.46       15.53     10.22 o
 -13   2   2        3.98       -3.49      6.34 o
 -12   2   2        5.68        5.90      5.88 o
 -11   2   2        4.55        3.09      5.29 o
 -10   2   2       60.11       64.28      7.04 o
  -9   2   2       17.08       17.86      5.05 o
  -8   2   2      107.73      117.48      7.23 o
  -7   2   2       68.10       64.57      6.13 o
  -6   2   2      138.50      137.44     10.24 o
  -5   2   2      688.11      657.95     12.58 o
  -4   2   2      137.01      124.79     13.17 o
  -3   2   2     1049.29     1065.58     21.01 o
  -2   2   2     3120.63     3019.90     48.69 o
  -1   2   2     1673.28     1875.64     52.73 o
   0   2   2     7113.38     7556.43    229.65 o
   1   2   2     1673.81     1886.99     55.18 o
   2   2   2     3117.49     3047.93     59.97 o
   3   2   2     1049.46     1043.38     15.42 o
   4   2   2      136.95      130.05      5.13 o
   5   2   2      688.66      663.93     10.74 o
   6   2   2      138.41      139.31      4.92 o
   7   2   2       68.08       68.36      3.68 o
   8   2   2      107.49      117.38     20.64 o
   9   2   2       17.15       10.23      4.76 o
  10   2   2       60.18       58.65      6.63 o
  11   2   2        4.55        2.62      5.52 o
  12   2   2        5.70       -6.95      8.17 o
  13   2   2        3.99       -4.50      9.40 o
 -13   3   2        1.48       -1.38      6.50 o
 -12   3   2       36.11       36.27      9.61 o
 -11   3   2       34.95       23.64      6.17 o
 -10   3   2       12.01       16.35     13.08 o
  -9   3   2      246.16      227.79     14.31 o
  -8   3   2      100.45      105.80      6.94 o
  -7   3   2      181.65      176.64      5.99 o
  -6   3   2      192.71      194.62      6.01 o
  -5   3   2      875.18      834.51     15.84 o
  -4   3   2     2045.81     2193.56     31.55 o
  -3   3   2      941.88      991.32     18.94 o
  -2   3   2      790.09      793.55     42.71 o
  -1   3   2      906.98      973.68     20.08 o
   0   3   2    12371.09    13710.55    684.20 o
   1   3   2      908.65      955.95     21.21 o
   2   3   2      788.92      793.16     24.62 o
   3   3   2      942.34      975.52     21.38 o
   4   3   2     2045.51     2211.84     31.56 o
   5   3   2      875.72      844.74     13.30 o
   6   3   2      192.33      192.08      4.84 o
   7   3   2      181.34      181.72      6.06 o
   8   3   2      100.55      121.29      7.50 o
   9   3   2      246.16      237.18     12.67 o
  10   3   2       12.01       15.56      5.34 o
  11   3   2       34.96       25.75      8.99 o
  12   3   2       36.13       37.19     10.22 o
  13   3   2        1.46        1.23      9.81 o
 -13   4   2        1.48        8.58      9.40 o
 -12   4   2       32.22       37.98      9.20 o
 -11   4   2       21.77       15.99      5.92 o
 -10   4   2      162.13      171.47     10.10 o
  -9   4   2      197.48      204.62     10.42 o
  -8   4   2       18.76       15.94      4.62 o
  -7   4   2        8.23        1.76      5.75 o
  -6   4   2      983.17     1008.91     19.06 o
  -5   4   2       59.61       67.48      3.75 o
  -4   4   2       47.45       53.92      3.05 o
  -3   4   2     1575.56     1667.68     28.46 o
  -2   4   2      231.26      245.71     12.06 o
  -1   4   2     2700.15     3085.87    117.71 o
   0   4   2       42.45       46.24      3.18 o
   1   4   2     2702.77     3037.25     49.63 o
   2   4   2      231.84      250.63     10.29 o
   3   4   2     1576.58     1721.19     49.53 o
   4   4   2       47.73       57.70      3.12 o
   5   4   2       59.71       74.98      4.76 o
   6   4   2      983.75     1007.85     15.98 o
   7   4   2        8.24        4.90      3.95 o
   8   4   2       18.64       15.21      4.60 o
   9   4   2      197.52      194.06     10.22 o
  10   4   2      161.83      183.87     10.07 o
  11   4   2       21.72       20.84      8.99 o
  12   4   2       32.16       51.09     11.44 o
  13   4   2        1.48       -8.99      8.99 o
 -13   5   2       24.85       23.71     10.22 o
 -12   5   2        4.18       -2.86      7.77 o
 -11   5   2       50.20       58.04     10.22 o
 -10   5   2        1.49       13.49      7.36 o
  -9   5   2      236.71      202.32     14.71 o
  -8   5   2      111.13      114.44     10.63 o
  -7   5   2      208.78      200.29      9.81 o
  -6   5   2      961.67      995.81     18.22 o
  -5   5   2       87.96       73.07      6.09 o
  -4   5   2      763.76      759.31     14.44 o
  -3   5   2     1624.76     1721.89     46.03 o
  -2   5   2     1825.30     2027.05     41.61 o
  -1   5   2     1559.43     1744.33     54.56 o
   0   5   2     4417.80     5179.31    101.88 o
   1   5   2     1562.22     1732.40     29.34 o
   2   5   2     1824.33     2038.84     44.38 o
   3   5   2     1625.34     1748.37     50.35 o
   4   5   2      763.16      767.89     18.20 o
   5   5   2       87.63       64.43      4.91 o
   6   5   2      961.00     1008.15     24.32 o
   7   5   2      208.67      201.00     12.87 o
   8   5   2      111.44      115.67     11.44 o
   9   5   2      236.86      230.93     15.53 o
  10   5   2        1.49       -1.23      6.95 o
  11   5   2       50.19       33.92      9.81 o
  12   5   2        4.16        2.04      8.58 o
  13   5   2       24.83       22.07     11.04 o
 -12   6   2       15.13       28.20      9.81 o
 -11   6   2      103.32      112.40     13.08 o
 -10   6   2       37.11       34.74      8.99 o
  -9   6   2      161.55      154.91     13.49 o
  -8   6   2       17.83       13.49      6.95 o
  -7   6   2      163.21      151.48      7.56 o
  -6   6   2      357.79      307.48     11.24 o
  -5   6   2      114.42       99.38     10.29 o
  -4   6   2      323.27      330.93      7.93 o
  -3   6   2       52.02       53.40      6.13 o
  -2   6   2      664.76      745.34     17.33 o
  -1   6   2      160.16      185.37      6.94 o
   0   6   2     2065.58     2444.25     82.77 o
   1   6   2      160.18      189.54      6.43 o
   2   6   2      666.61      734.37     14.15 o
   3   6   2       51.93       51.21      3.29 o
   4   6   2      323.30      323.65      7.91 o
   5   6   2      114.64      106.14      4.75 o
   6   6   2      357.45      315.08     14.71 o
   7   6   2      163.04      155.24     10.42 o
   8   6   2       17.82        6.13      6.95 o
   9   6   2      161.33      133.24     12.67 o
  10   6   2       37.18       22.48      8.58 o
  11   6   2      103.14      113.22     13.49 o
  12   6   2       15.10        1.63      8.99 o
 -12   7   2       12.18       10.63      9.40 o
 -11   7   2        0.81        0.82      7.77 o
 -10   7   2       11.77       19.21      8.17 o
  -9   7   2      148.86      143.87     13.49 o
  -8   7   2       13.79        3.68      6.95 o
  -7   7   2       75.87       77.96      6.38 o
  -6   7   2       95.41       93.29      5.95 o
  -5   7   2      119.50      125.40      9.94 o
  -4   7   2       55.67       52.99      3.61 o
  -3   7   2        0.33        0.99      2.45 o
  -2   7   2      794.50      896.34     20.66 o
  -1   7   2       76.63       88.10      5.49 o
   0   7   2        0.83       -3.27      3.27 o
   1   7   2       76.72       82.88      4.31 o
   2   7   2      795.57      877.01     19.58 o
   3   7   2        0.33       -2.68      3.90 o
   4   7   2       55.79       44.01      3.55 o
   5   7   2      119.45      118.77      7.96 o
   6   7   2       95.47       89.26     11.04 o
   7   7   2       75.91       80.95      6.46 o
   8   7   2       13.84       -0.71      4.31 o
   9   7   2      148.70      140.19     13.49 o
  10   7   2       11.81        0.82      7.36 o
  11   7   2        0.81        8.17      8.17 o
  12   7   2       12.18        8.17      9.81 o
 -12   8   2        4.80       -2.04      8.99 o
 -11   8   2        9.81        5.72      8.58 o
 -10   8   2       19.51       21.25      8.58 o
  -9   8   2       53.19       46.19      9.81 o
  -8   8   2      131.25      123.62      7.85 o
  -7   8   2      752.49      706.25     19.43 o
  -6   8   2       55.54       54.54      4.86 o
  -5   8   2       44.00       38.26      3.83 o
  -4   8   2      883.32      935.38     18.22 o
  -3   8   2      216.81      212.24      6.98 o
  -2   8   2       50.18       57.16     11.44 o
  -1   8   2      836.43      967.63     22.69 o
   0   8   2      366.05      418.26     12.28 o
   1   8   2      835.96      952.36     18.25 o
   2   8   2       50.03       51.14      3.73 o
   3   8   2      217.09      215.98      7.84 o
   4   8   2      882.98      925.95     18.22 o
   5   8   2       43.87       38.87      3.90 o
   6   8   2       55.74       53.09      5.67 o
   7   8   2      752.97      725.24     40.26 o
   8   8   2      131.30      126.90     14.71 o
   9   8   2       53.25       47.41      9.81 o
  10   8   2       19.51       16.35      8.17 o
  11   8   2        9.80       18.80      9.40 o
  12   8   2        4.80        2.45      9.40 o
 -11   9   2       12.12        9.40      8.99 o
 -10   9   2        4.24        2.04      7.77 o
  -9   9   2       18.64       29.84      8.99 o
  -8   9   2        2.41        1.40      4.42 o
  -7   9   2       96.34      105.80     13.90 o
  -6   9   2      199.65      203.45      8.50 o
  -5   9   2      143.75      138.51     10.39 o
  -4   9   2      343.84      359.06      9.73 o
  -3   9   2      101.39      110.07      7.64 o
  -2   9   2      236.35      262.12     12.26 o
  -1   9   2      475.60      504.04     14.74 o
   0   9   2      427.88      447.91     13.44 o
   1   9   2      475.70      516.16     11.79 o
   2   9   2      236.41      266.58      8.00 o
   3   9   2      101.22      112.50      5.62 o
   4   9   2      343.75      346.24     16.48 o
   5   9   2      143.94      135.68      6.60 o
   6   9   2      199.80      201.68      9.10 o
   7   9   2       96.49      100.80      7.80 o
   8   9   2        2.41       -0.45      9.40 o
   9   9   2       18.59       24.52      8.58 o
  10   9   2        4.24        4.90      8.17 o
  11   9   2       12.09       18.39      9.81 o
 -11  10   2        6.88       -2.04      8.58 o
 -10  10   2        7.08        5.31      8.17 o
  -9  10   2       28.44       15.12      8.17 o
  -8  10   2       76.06       76.65      7.16 o
  -7  10   2       96.47       98.39     12.06 o
  -6  10   2      463.83      449.94     11.76 o
  -5  10   2      561.57      595.59     13.94 o
  -4  10   2      286.48      282.32      9.30 o
  -3  10   2      332.58      351.08     10.13 o
  -2  10   2      156.11      158.18      8.49 o
  -1  10   2      483.76      480.95     14.44 o
   0  10   2       41.81       49.03     11.85 o
   1  10   2      484.05      475.36     11.56 o
   2  10   2      156.28      163.04      6.90 o
   3  10   2      332.52      355.45     15.86 o
   4  10   2      286.47      297.65     13.41 o
   5  10   2      561.72      564.86     13.70 o
   6  10   2      463.68      447.90     11.77 o
   7  10   2       96.40       98.37      7.94 o
   8  10   2       76.23       69.19      7.21 o
   9  10   2       28.40        9.81      8.58 o
  10  10   2        7.07        7.77      8.58 o
  11  10   2        6.85       -8.58      8.58 o
 -10  11   2        4.77       -2.04      8.58 o
  -9  11   2       10.00        7.77      8.17 o
  -8  11   2       30.49       33.93      7.77 o
  -7  11   2       85.35       98.73      8.08 o
  -6  11   2      337.02      330.48     13.55 o
  -5  11   2       62.62       53.39      5.41 o
  -4  11   2      137.50      130.23      7.02 o
  -3  11   2      263.85      249.71      8.92 o
  -2  11   2        5.56        5.38      4.60 o
  -1  11   2        7.61        2.45      4.34 o
   0  11   2      168.61      183.18      9.25 o
   1  11   2        7.57        9.59      3.82 o
   2  11   2        5.60        3.85      3.73 o
   3  11   2      264.08      259.68      8.80 o
   4  11   2      137.73      127.50      6.89 o
   5  11   2       62.41       71.68      5.71 o
   6  11   2      337.05      359.46     13.34 o
   7  11   2       85.41       87.88      8.09 o
   8  11   2       30.49       19.86      5.92 o
   9  11   2       10.02       12.26      8.58 o
  10  11   2        4.78       -5.31      7.77 o
 -10  12   2        3.00       -5.72      8.58 o
  -9  12   2       13.73       17.17      9.40 o
  -8  12   2       18.77       13.33      5.92 o
  -7  12   2       50.49       46.69      8.58 o
  -6  12   2       31.94       36.59      6.50 o
  -5  12   2       79.54       82.47      6.07 o
  -4  12   2       51.01       46.22      5.32 o
  -3  12   2      512.54      528.40     14.18 o
  -2  12   2      291.62      298.25     11.97 o
  -1  12   2      266.83      275.72     11.56 o
   0  12   2      137.41      145.36      9.10 o
   1  12   2      267.07      256.43      9.28 o
   2  12   2      291.59      294.20      9.82 o
   3  12   2      512.93      512.55     13.20 o
   4  12   2       51.07       50.37      6.62 o
   5  12   2       79.68       73.88      5.89 o
   6  12   2       31.99       34.18      6.63 o
   7  12   2       50.53       48.69      7.08 o
   8  12   2       18.73       13.90      7.77 o
   9  12   2       13.73       12.67      8.99 o
  10  12   2        2.98        2.86      8.58 o
  -9  13   2        4.84        2.04      8.99 o
  -8  13   2        4.89       -5.47      5.47 o
  -7  13   2        6.29        5.04      5.92 o
  -6  13   2       19.75       12.19      5.92 o
  -5  13   2        2.33       -2.48      4.63 o
  -4  13   2       77.10       84.16      6.37 o
  -3  13   2       11.98       10.54      4.68 o
  -2  13   2       18.44       13.87      5.92 o
  -1  13   2      465.09      481.38     16.18 o
   0  13   2       98.83       85.03      8.23 o
   1  13   2      465.42      495.81     13.37 o
   2  13   2       18.38       15.56      5.49 o
   3  13   2       11.95        5.97      4.37 o
   4  13   2       76.98       77.96      9.80 o
   5  13   2        2.36        4.27      4.13 o
   6  13   2       19.77        9.81      5.78 o
   7  13   2        6.31        1.16     14.92 o
   8  13   2        4.86        2.66      5.78 o
   9  13   2        4.82       11.44      8.99 o
  -8  14   2       35.25       23.04      7.37 o
  -7  14   2       16.75        2.43     18.80 o
  -6  14   2       41.13       34.65      7.37 o
  -5  14   2       31.72       42.27      6.88 o
  -4  14   2       68.36       81.48      6.97 o
  -3  14   2       63.05       77.02      6.54 o
  -2  14   2        5.11        4.84      5.63 o
  -1  14   2      179.32      179.40     10.55 o
   0  14   2       72.10       76.88      7.94 o
   1  14   2      179.37      176.19      8.54 o
   2  14   2        5.15        4.78      6.39 o
   3  14   2       63.04       68.58      8.46 o
   4  14   2       68.36       86.88     11.71 o
   5  14   2       31.65       25.76      5.21 o
   6  14   2       41.19       38.06     13.08 o
   7  14   2       16.74       15.53     10.22 o
   8  14   2       35.31       25.84     20.84 o
  -8  15   2       12.33        5.72      9.81 o
  -7  15   2        3.97       -5.92      5.92 o
  -6  15   2        6.39       -3.84      6.95 o
  -5  15   2       15.29        9.10      5.22 o
  -4  15   2        6.18        1.44      4.74 o
  -3  15   2        6.48        1.86      4.81 o
  -2  15   2       71.59       74.95      8.08 o
  -1  15   2        7.79       -5.63      5.63 o
   0  15   2       39.95       43.17      5.89 o
   1  15   2        7.79        5.00      6.09 o
   2  15   2       71.50       61.13      6.40 o
   3  15   2        6.50        1.38      4.69 o
   4  15   2        6.17        0.83      4.56 o
   5  15   2       15.34        5.62      4.93 o
   6  15   2        6.45       -6.28      6.28 o
   7  15   2        3.99        2.14      7.15 o
   8  15   2       12.34       19.62      9.81 o
  -6  16   2        2.21        5.29      6.79 o
  -5  16   2       21.70       10.78      7.09 o
  -4  16   2        7.22        5.26      5.29 o
  -3  16   2        7.63        2.24     10.45 o
  -2  16   2       41.10       40.95      6.17 o
  -1  16   2       10.99       13.23      6.50 o
   0  16   2       30.19       24.73      5.65 o
   1  16   2       10.98        8.77      5.18 o
   2  16   2       41.19       32.33      6.08 o
   3  16   2        7.59       -1.00      4.80 o
   4  16   2        7.26        1.87      6.12 o
   5  16   2       21.68       12.46      5.68 o
   6  16   2        2.20        0.68      6.63 o
  -5  17   2       10.17       -5.78      6.79 o
  -4  17   2       18.88       20.85      7.71 o
  -3  17   2       16.73        6.99      5.47 o
  -2  17   2        4.40       -0.77      5.40 o
  -1  17   2       11.37        6.13      6.65 o
   0  17   2       17.81       21.75      7.15 o
   1  17   2       11.38        5.04      5.43 o
   2  17   2        4.39       -4.91      4.91 o
   3  17   2       16.69       11.85      5.56 o
   4  17   2       18.90       10.21      9.44 o
   5  17   2       10.21        6.84      8.31 o
  -3  18   2       20.34       20.46     12.24 o
  -2  18   2       20.24        7.70      6.17 o
  -1  18   2       11.35       -3.39      5.81 o
   0  18   2        0.46       -6.36      6.36 o
   1  18   2       11.33       -0.32      5.64 o
   2  18   2       20.21       11.53      5.95 o
   3  18   2       20.30       14.85      7.84 o
   1   0   3    10304.48     9875.81    120.97 o
   2   0   3      348.66      275.41      4.22 o
   3   0   3     5148.09     4936.94     61.05 o
   4   0   3     3652.88     3918.15     48.76 o
   5   0   3       75.48       76.98      4.90 o
   6   0   3      102.06      111.51      4.50 o
   7   0   3       67.77       71.18      5.29 o
   8   0   3       32.99       33.55      5.72 o
   9   0   3       62.06       46.82      9.81 o
  10   0   3      170.74      165.22      9.78 o
  11   0   3        4.17       -4.05      5.00 o
  12   0   3        4.88       10.22      8.99 o
  13   0   3        0.77        1.63     10.22 o
 -13   1   3       11.66        6.13     10.63 o
 -12   1   3       25.82       27.55      7.04 o
 -11   1   3       80.23       72.63      7.74 o
 -10   1   3       64.34       70.52      7.16 o
  -9   1   3       25.15       20.67      9.40 o
  -8   1   3       40.11       47.38      5.93 o
  -7   1   3      142.06      141.98     17.78 o
  -6   1   3      130.58      154.43      5.51 o
  -5   1   3      563.42      610.23      9.87 o
  -4   1   3      176.79      176.44      3.36 o
  -3   1   3     2071.54     2049.56     26.09 o
  -2   1   3    13531.52    13015.15    205.93 o
  -1   1   3     8254.79     7912.42    155.49 o
   0   1   3     4537.01     4191.34    105.23 o
   1   1   3     8258.55     8110.82    138.13 o
   2   1   3    13540.03    13072.24    264.00 o
   3   1   3     2071.57     2075.86     29.22 o
   4   1   3      176.52      174.79      4.64 o
   5   1   3      563.10      603.40     11.66 o
   6   1   3      130.47      141.45      4.77 o
   7   1   3      141.80      135.81      6.33 o
   8   1   3       40.20       37.92      9.20 o
   9   1   3       25.11       20.48      5.00 o
  10   1   3       64.44       70.96     16.96 o
  11   1   3       80.22       77.60      7.79 o
  12   1   3       25.82       31.47     10.22 o
  13   1   3       11.69       14.71     10.63 o
 -13   2   3        0.68       -4.50      8.99 o
 -12   2   3        7.62        1.10      5.69 o
 -11   2   3       32.17       37.92      6.63 o
 -10   2   3       11.89        7.59      4.90 o
  -9   2   3      417.24      456.94     15.00 o
  -8   2   3       20.96       21.92      4.42 o
  -7   2   3      332.44      342.01     11.39 o
  -6   2   3      491.16      533.49     13.27 o
  -5   2   3       20.78       20.85      1.70 o
  -4   2   3     2098.54     2243.71     31.90 o
  -3   2   3      292.56      243.84      5.67 o
  -2   2   3     1862.11     1738.16     34.83 o
  -1   2   3     1897.95     1888.58     37.57 o
   0   2   3    14104.15    14254.41    338.85 o
   1   2   3     1899.79     1879.16     36.84 o
   2   2   3     1858.53     1739.90     44.03 o
   3   2   3      292.51      256.11      4.70 o
   4   2   3     2099.27     2183.64     31.51 o
   5   2   3       20.84       25.93      3.07 o
   6   2   3      490.42      495.25     11.59 o
   7   2   3      332.26      330.68      8.21 o
   8   2   3       21.02       25.80      4.47 o
   9   2   3      417.34      440.97     14.83 o
  10   2   3       11.96        3.61      4.89 o
  11   2   3       32.11       25.34      9.40 o
  12   2   3        7.61       13.49      9.81 o
  13   2   3        0.67       -8.99      8.99 o
 -13   3   3        4.16       -0.60      6.50 o
 -12   3   3       27.14       30.09      8.99 o
 -11   3   3       20.88       27.04      6.05 o
 -10   3   3      101.35      103.27      7.91 o
  -9   3   3      129.21      129.63      8.66 o
  -8   3   3       60.75       62.86      5.92 o
  -7   3   3      402.15      384.44     12.26 o
  -6   3   3      522.39      501.16      8.80 o
  -5   3   3     1643.22     1564.26     23.19 o
  -4   3   3      407.19      406.81      7.44 o
  -3   3   3     1648.43     1716.65     34.10 o
  -2   3   3     1866.33     1952.48     55.59 o
  -1   3   3       80.04       95.01      6.74 o
   0   3   3     1061.47     1073.89     18.09 o
   1   3   3       80.73      105.11      7.34 o
   2   3   3     1867.62     1985.57     37.96 o
   3   3   3     1647.63     1729.83     28.78 o
   4   3   3      407.48      423.13      7.38 o
   5   3   3     1643.66     1569.81     23.17 o
   6   3   3      522.50      487.41      8.83 o
   7   3   3      402.31      377.93      9.27 o
   8   3   3       60.86       64.10     11.24 o
   9   3   3      129.12      149.04      8.90 o
  10   3   3      101.26       95.64     11.44 o
  11   3   3       20.89       12.67      8.58 o
  12   3   3       27.29        8.99      9.81 o
  13   3   3        4.15       11.44     10.63 o
 -13   4   3        0.62        0.21      9.61 o
 -12   4   3       37.58       45.79      7.50 o
 -11   4   3        7.96       11.20      5.40 o
 -10   4   3        7.23        9.73      5.18 o
  -9   4   3       17.44        8.89      5.05 o
  -8   4   3      248.22      246.38     10.68 o
  -7   4   3      329.41      335.80      8.83 o
  -6   4   3      659.80      689.75     14.07 o
  -5   4   3      138.39      143.05      4.49 o
  -4   4   3     1541.65     1601.08     27.19 o
  -3   4   3     1385.36     1568.14     33.75 o
  -2   4   3      856.90      893.07     19.36 o
  -1   4   3     1437.84     1454.11     55.38 o
   0   4   3      259.75      270.37     33.31 o
   1   4   3     1437.33     1453.01     34.49 o
   2   4   3      858.48      892.00     15.88 o
   3   4   3     1383.93     1580.93     26.73 o
   4   4   3     1539.57     1601.12     27.36 o
   5   4   3      138.46      137.93      6.34 o
   6   4   3      661.31      669.68     11.53 o
   7   4   3      328.63      334.37      8.65 o
   8   4   3      248.48      250.96     10.18 o
   9   4   3       17.33       12.37      4.71 o
  10   4   3        7.22        8.99      7.77 o
  11   4   3        8.00       -3.68      7.77 o
  12   4   3       37.53       54.36     11.85 o
  13   4   3        0.61       -4.09      9.81 o
 -12   5   3        3.60       -3.27      7.77 o
 -11   5   3       42.51       55.18      9.81 o
 -10   5   3       11.88       11.44      7.36 o
  -9   5   3       12.31        6.95      6.54 o
  -8   5   3       71.05       69.89      9.40 o
  -7   5   3       14.45       16.19      3.68 o
  -6   5   3       78.17       75.36      6.13 o
  -5   5   3      128.03      138.59     10.68 o
  -4   5   3      539.21      562.78     11.45 o
  -3   5   3      270.77      267.35      8.20 o
  -2   5   3     1144.24     1326.74     45.78 o
  -1   5   3     2801.02     3186.28     62.86 o
   0   5   3      635.83      628.34     18.39 o
   1   5   3     2800.93     3099.87     51.21 o
   2   5   3     1143.38     1275.67     43.82 o
   3   5   3      270.51      272.85      7.76 o
   4   5   3      538.98      573.36     11.45 o
   5   5   3      128.09      135.07      8.72 o
   6   5   3       78.10       82.20      7.33 o
   7   5   3       14.45       19.09      4.12 o
   8   5   3       70.98       75.21      9.81 o
   9   5   3       12.37        9.81      7.36 o
  10   5   3       11.86       11.04      7.36 o
  11   5   3       42.49       61.72     11.04 o
  12   5   3        3.61        8.99      9.40 o
 -12   6   3        3.84       -4.50      8.17 o
 -11   6   3       32.08       24.52      8.99 o
 -10   6   3        0.98        1.63      6.95 o
  -9   6   3        9.50        2.86      6.54 o
  -8   6   3      169.86      166.76     13.08 o
  -7   6   3      209.51      196.64      8.73 o
  -6   6   3        7.43        6.22      3.25 o
  -5   6   3        4.56        2.69      2.39 o
  -4   6   3        4.35        0.36      2.81 o
  -3   6   3     1904.04     2076.32     42.91 o
  -2   6   3      625.94      655.94     27.59 o
  -1   6   3      211.48      228.01      7.79 o
   0   6   3     1758.35     1999.91     41.47 o
   1   6   3      212.03      222.13      6.60 o
   2   6   3      625.70      634.53     22.88 o
   3   6   3     1903.88     2075.82     35.23 o
   4   6   3        4.30        1.07      2.17 o
   5   6   3        4.59       -0.59      2.28 o
   6   6   3        7.48        5.88      2.63 o
   7   6   3      209.22      201.84      9.19 o
   8   6   3      169.64      166.35     13.90 o
   9   6   3        9.47       11.04      7.77 o
  10   6   3        0.98       -6.13      6.95 o
  11   6   3       32.16       46.19     10.63 o
  12   6   3        3.83       -7.36      8.17 o
 -12   7   3        5.43       -3.68      8.58 o
 -11   7   3       43.61       57.22     11.04 o
 -10   7   3       25.10       25.75      8.58 o
  -9   7   3      186.07      183.52     15.12 o
  -8   7   3      112.80      103.82     11.44 o
  -7   7   3      116.75      113.60     10.42 o
  -6   7   3      214.84      214.28      6.71 o
  -5   7   3       20.13       30.68      3.17 o
  -4   7   3      232.54      250.63      7.26 o
  -3   7   3      219.42      251.85      8.66 o
  -2   7   3      283.49      326.16     10.10 o
  -1   7   3      394.21      478.20     28.00 o
   0   7   3      750.52      905.00     32.08 o
   1   7   3      393.40      477.29     13.08 o
   2   7   3      283.72      312.42      8.09 o
   3   7   3      220.08      239.41      6.89 o
   4   7   3      232.29      246.04      8.38 o
   5   7   3       19.97       26.53      3.46 o
   6   7   3      215.13      212.94      9.39 o
   7   7   3      116.67       98.86      7.04 o
   8   7   3      112.82      104.25      9.81 o
   9   7   3      185.98      185.97     15.12 o
  10   7   3       25.12       38.01      8.99 o
  11   7   3       43.62       47.00     10.63 o
  12   7   3        5.43        2.45      8.99 o
 -12   8   3        5.90       -4.09      8.58 o
 -11   8   3        8.42        3.68      8.17 o
 -10   8   3       40.18       28.61      8.99 o
  -9   8   3      149.57      167.58     14.31 o
  -8   8   3       69.80       70.39      6.68 o
  -7   8   3      790.62      751.38     20.46 o
  -6   8   3       96.24       90.27      4.97 o
  -5   8   3      183.82      181.35      6.60 o
  -4   8   3      288.40      281.57      8.31 o
  -3   8   3      195.75      227.68      8.66 o
  -2   8   3       70.12       84.94      5.76 o
  -1   8   3     1231.90     1412.02     31.07 o
   0   8   3      392.04      395.54     11.85 o
   1   8   3     1231.17     1387.95     25.17 o
   2   8   3       70.41       88.69      5.59 o
   3   8   3      195.47      218.02      6.95 o
   4   8   3      288.74      296.61      8.27 o
   5   8   3      184.10      182.51      7.66 o
   6   8   3       96.30       92.66      6.58 o
   7   8   3      791.03      768.04     20.75 o
   8   8   3       69.81       77.68      9.81 o
   9   8   3      149.53      157.36     14.71 o
  10   8   3       40.20       33.11      9.40 o
  11   8   3        8.40       23.71      9.81 o
  12   8   3        5.91       10.63      9.81 o
 -11   9   3       21.47       17.98      9.40 o
 -10   9   3        6.24        8.99      8.17 o
  -9   9   3      116.93      125.89     12.67 o
  -8   9   3       59.70       58.26     10.83 o
  -7   9   3       96.00      100.40     11.24 o
  -6   9   3      215.84      214.17      7.99 o
  -5   9   3      491.91      519.88     17.63 o
  -4   9   3      373.14      339.14     16.16 o
  -3   9   3      163.09      178.27      8.20 o
  -2   9   3      248.67      255.87      9.94 o
  -1   9   3      864.43      939.09     22.98 o
   0   9   3     1036.10     1171.58     27.31 o
   1   9   3      864.86      962.24     18.71 o
   2   9   3      248.80      264.45      8.00 o
   3   9   3      163.35      168.56      7.47 o
   4   9   3      372.94      354.11      9.70 o
   5   9   3      491.59      512.78     12.45 o
   6   9   3      215.96      227.03      8.17 o
   7   9   3       95.83      108.59      8.08 o
   8   9   3       59.72       58.96      6.92 o
   9   9   3      116.97      129.57     13.49 o
  10   9   3        6.26       18.39      8.58 o
  11   9   3       21.42       25.75     10.22 o
 -11  10   3        4.27       -3.27      8.58 o
 -10  10   3       12.55        8.17      8.99 o
  -9  10   3        9.73       17.17      8.58 o
  -8  10   3        3.62        1.46      5.52 o
  -7  10   3       20.40       22.84      5.49 o
  -6  10   3      375.99      346.93     13.26 o
  -5  10   3       27.07       29.76      4.51 o
  -4  10   3     1187.14     1175.33     23.10 o
  -3  10   3      107.94      110.55     10.63 o
  -2  10   3      543.06      574.67     16.31 o
  -1  10   3      423.80      467.34     14.30 o
   0  10   3      262.14      300.83     11.27 o
   1  10   3      423.32      467.88     11.48 o
   2  10   3      542.48      557.54     13.04 o
   3  10   3      108.02      109.61      5.99 o
   4  10   3     1187.19     1182.94     22.95 o
   5  10   3       27.07       22.04      4.81 o
   6  10   3      375.91      346.97     10.38 o
   7  10   3       20.46       10.42      5.20 o
   8  10   3        3.63       -0.25      5.05 o
   9  10   3        9.76       20.44      8.58 o
  10  10   3       12.56       -2.45      8.17 o
  11  10   3        4.25        7.36      9.81 o
 -10  11   3        1.23        0.00      8.17 o
  -9  11   3        2.34       -4.09      7.36 o
  -8  11   3       41.60       34.10      6.36 o
  -7  11   3       28.10       27.78      5.93 o
  -6  11   3      136.10      147.64     10.83 o
  -5  11   3       16.98       19.09      4.56 o
  -4  11   3       35.06       26.91      4.68 o
  -3  11   3      150.45      134.02     13.49 o
  -2  11   3        9.39       12.08      5.18 o
  -1  11   3        1.42        0.57      4.47 o
   0  11   3        0.56       -2.86      4.62 o
   1  11   3        1.41       -3.50      3.50 o
   2  11   3        9.37       18.13      4.14 o
   3  11   3      150.32      138.66      6.89 o
   4  11   3       35.13       25.47      4.59 o
   5  11   3       17.07       19.21      4.27 o
   6  11   3      136.12      148.27      9.80 o
   7  11   3       28.12       17.05      5.88 o
   8  11   3       41.56       41.73      6.79 o
   9  11   3        2.36        1.23      8.17 o
  10  11   3        1.24       -8.17      8.17 o
 -10  12   3       39.89       29.02     11.04 o
  -9  12   3       11.20        4.09      8.58 o
  -8  12   3       42.91       34.97      6.63 o
  -7  12   3       71.30       77.30      7.80 o
  -6  12   3      158.90      173.71     10.39 o
  -5  12   3       12.22        6.91      4.25 o
  -4  12   3      405.25      424.16     12.23 o
  -3  12   3       12.51       16.00      5.50 o
  -2  12   3      257.49      249.95     11.39 o
  -1  12   3      110.73      110.32      8.23 o
   0  12   3        8.50       10.46      4.15 o
   1  12   3      110.58      107.38      6.62 o
   2  12   3      257.21      250.80      9.10 o
   3  12   3       12.42       13.12      4.37 o
   4  12   3      405.24      455.50     12.21 o
   5  12   3       12.26       -4.24      6.49 o
   6  12   3      158.69      169.14      7.93 o
   7  12   3       71.30       64.61     10.83 o
   8  12   3       42.99       43.44      8.17 o
   9  12   3       11.20       -3.68      8.17 o
  10  12   3       39.81       71.12     12.67 o
  -9  13   3        8.69        3.68      8.99 o
  -8  13   3       13.14        9.21      6.21 o
  -7  13   3        3.56       -4.22      5.47 o
  -6  13   3       21.37        8.36      6.21 o
  -5  13   3       80.69       66.74      6.11 o
  -4  13   3       24.67       21.07      7.38 o
  -3  13   3      247.71      249.55      9.63 o
  -2  13   3      621.68      630.60     21.05 o
  -1  13   3      118.40      107.21      8.66 o
   0  13   3     1084.47     1117.06     24.86 o
   1  13   3      118.36      114.25      7.05 o
   2  13   3      621.74      625.03     15.32 o
   3  13   3      247.49      234.15      9.09 o
   4  13   3       24.50       10.96      4.47 o
   5  13   3       80.70       77.86      6.13 o
   6  13   3       21.39       22.18      6.46 o
   7  13   3        3.54       -6.13      6.13 o
   8  13   3       13.18        4.77      6.21 o
   9  13   3        8.73       27.79     10.22 o
  -8  14   3        8.52       10.09      7.56 o
  -7  14   3       12.95        2.40     10.22 o
  -6  14   3        9.77        1.93      5.92 o
  -5  14   3        0.87       -4.14      4.14 o
  -4  14   3       80.79       82.73      6.71 o
  -3  14   3       27.16       23.60      5.29 o
  -2  14   3       47.60       46.54      7.21 o
  -1  14   3        9.70       16.28      6.21 o
   0  14   3        0.88        6.10      4.71 o
   1  14   3        9.73        3.68      4.56 o
   2  14   3       47.58       46.61      7.03 o
   3  14   3       27.20       28.62      5.31 o
   4  14   3       80.78       79.15      6.55 o
   5  14   3        0.88        0.79      4.37 o
   6  14   3        9.74       10.07      6.50 o
   7  14   3       12.95        5.89      6.46 o
   8  14   3        8.54        3.07     13.90 o
  -7  15   3        2.20       -5.52      9.20 o
  -6  15   3        5.79        0.56      6.50 o
  -5  15   3       21.13       25.94      6.22 o
  -4  15   3       71.44       61.77      6.54 o
  -3  15   3        5.73       -0.52      4.67 o
  -2  15   3       27.32       21.04      6.63 o
  -1  15   3       70.34       64.74      8.09 o
   0  15   3       24.24       19.60      7.22 o
   1  15   3       70.57       74.26      6.75 o
   2  15   3       27.39       27.63      6.22 o
   3  15   3        5.72       -1.46      5.55 o
   4  15   3       71.38       68.40     10.63 o
   5  15   3       21.05       20.25      5.52 o
   6  15   3        5.78        7.12      6.75 o
   7  15   3        2.24        3.48     10.01 o
  -6  16   3        5.69       -3.02      6.95 o
  -5  16   3        6.42       -2.65      5.15 o
  -4  16   3       31.80       30.18     12.25 o
  -3  16   3        0.00       -5.35      5.35 o
  -2  16   3        5.31        4.33      8.17 o
  -1  16   3       38.14       32.90      7.37 o
   0  16   3       46.35       42.75      8.73 o
   1  16   3       38.17       40.96      7.82 o
   2  16   3        5.39       11.08      5.15 o
   3  16   3        0.00        0.88      6.57 o
   4  16   3       31.90       15.48      5.46 o
   5  16   3        6.39        3.19      5.21 o
   6  16   3        5.70       -3.41      6.75 o
  -5  17   3        9.06        2.86      7.21 o
  -4  17   3       15.00        8.20      7.80 o
  -3  17   3        2.20       -7.48      7.64 o
  -2  17   3       48.17       49.92      9.45 o
  -1  17   3        1.49       -5.78      5.78 o
   0  17   3       14.62        4.26      5.34 o
   1  17   3        1.49       -4.94      4.94 o
   2  17   3       48.23       35.30      6.36 o
   3  17   3        2.19       -4.87      4.87 o
   4  17   3       14.98       14.51      9.78 o
   5  17   3        9.06       -0.07      6.92 o
  -3  18   3        4.01       -5.57      5.57 o
  -2  18   3        3.81       -5.83      5.83 o
  -1  18   3        1.35       -6.46      6.46 o
   0  18   3       41.69       33.64      8.58 o
   1  18   3        1.37       -5.32      5.32 o
   2  18   3        3.85       -5.42      5.42 o
   3  18   3        4.01       -5.33      5.33 o
   0   0   4    23812.02    22839.65   1432.78 o
   1   0   4     1176.58      980.27     20.62 o
   2   0   4     6180.61     6034.10    118.29 o
   3   0   4     1368.94     1472.85     25.56 o
   4   0   4      631.81      660.37      9.86 o
   5   0   4     2345.30     2413.06     30.69 o
   6   0   4     2374.47     2414.70     48.83 o
   7   0   4       73.03       97.26     16.35 o
   8   0   4       75.33       84.66      6.28 o
   9   0   4      168.80      214.51     18.39 o
  10   0   4        4.14       -0.85      4.71 o
  11   0   4        3.63       -7.36      7.36 o
  12   0   4       12.20       15.94      9.81 o
  13   0   4       55.03       60.08     13.90 o
 -13   1   4        8.90        5.31     11.04 o
 -12   1   4        0.31       -8.99      8.99 o
 -11   1   4       12.57       11.49      5.29 o
 -10   1   4       71.81       75.09      7.26 o
  -9   1   4      511.80      523.36     16.12 o
  -8   1   4      257.96      252.18     10.18 o
  -7   1   4      508.92      494.38     14.37 o
  -6   1   4       77.44       62.35      4.42 o
  -5   1   4      264.65      242.47      5.00 o
  -4   1   4     2378.81     2497.31     31.68 o
  -3   1   4     7869.63     7863.50     96.69 o
  -2   1   4     1919.46     1654.84     27.53 o
  -1   1   4     5216.77     5071.72    100.87 o
   0   1   4      221.40      224.87     14.05 o
   1   1   4     5212.13     5249.41     99.36 o
   2   1   4     1922.65     1703.20     58.10 o
   3   1   4     7867.71     7847.51    108.11 o
   4   1   4     2378.62     2500.19     35.50 o
   5   1   4      264.21      254.20      6.18 o
   6   1   4       77.34       73.77      3.68 o
   7   1   4      509.04      512.44     10.91 o
   8   1   4      258.22      251.93     15.33 o
   9   1   4      512.36      495.27     15.94 o
  10   1   4       71.55       74.39      7.16 o
  11   1   4       12.56       14.71      8.58 o
  12   1   4        0.31        6.95      9.40 o
  13   1   4        8.88        6.95     10.63 o
 -13   2   4       17.91       13.49     11.04 o
 -12   2   4       25.76       20.21      6.57 o
 -11   2   4        5.14        1.63      8.58 o
 -10   2   4       27.84       26.25      7.56 o
  -9   2   4      112.61      127.38     13.08 o
  -8   2   4        4.36        1.84      4.02 o
  -7   2   4       15.94       16.69      3.83 o
  -6   2   4      811.28      828.12     15.15 o
  -5   2   4       61.67       53.18      2.17 o
  -4   2   4     2108.15     2193.07     27.91 o
  -3   2   4      247.90      235.92      4.91 o
  -2   2   4    11077.17    11009.05    378.68 o
  -1   2   4     9788.92     9940.05    195.37 o
   0   2   4     1279.15     1294.93     32.29 o
   1   2   4     9788.48    10211.62    185.82 o
   2   2   4    11080.43    11246.60    179.06 o
   3   2   4      247.71      250.18      4.69 o
   4   2   4     2111.11     2154.59     31.10 o
   5   2   4       61.17       54.51      3.36 o
   6   2   4      810.99      797.10     18.90 o
   7   2   4       15.89       11.59      2.70 o
   8   2   4        4.29        5.66      4.70 o
   9   2   4      112.50      107.44     14.71 o
  10   2   4       27.76       17.17      8.17 o
  11   2   4        5.11        2.04      8.17 o
  12   2   4       25.84       21.66     10.22 o
  13   2   4       17.94        4.09     10.22 o
 -13   3   4       12.55       18.80     11.04 o
 -12   3   4        0.77        0.47      5.69 o
 -11   3   4       70.96       77.92      7.85 o
 -10   3   4       23.13       19.00      5.59 o
  -9   3   4       57.75       50.27      6.46 o
  -8   3   4      266.36      266.63     10.81 o
  -7   3   4        1.06       -0.58      2.37 o
  -6   3   4      137.21      145.01      4.26 o
  -5   3   4      445.71      418.39      7.78 o
  -4   3   4     1839.92     1937.46     28.12 o
  -3   3   4     1397.45     1503.79     30.63 o
  -2   3   4      407.93      429.46     10.39 o
  -1   3   4     3539.17     3533.35     56.71 o
   0   3   4     3907.21     4150.44     66.47 o
   1   3   4     3541.47     3507.12     56.79 o
   2   3   4      407.67      450.69     21.13 o
   3   3   4     1397.37     1499.57     25.56 o
   4   3   4     1839.47     1924.91     27.99 o
   5   3   4      446.50      434.33      7.78 o
   6   3   4      136.96      131.66      4.66 o
   7   3   4        1.04        0.14      2.34 o
   8   3   4      266.17      272.76     10.40 o
   9   3   4       57.91       50.54      8.58 o
  10   3   4       23.25       17.58      8.17 o
  11   3   4       70.85       66.21     11.44 o
  12   3   4        0.77       -4.90      8.58 o
  13   3   4       12.53       18.80     11.44 o
 -13   4   4        5.95       -6.54      9.81 o
 -12   4   4        5.22        2.06      5.99 o
 -11   4   4        6.10        6.48      5.59 o
 -10   4   4       14.06       13.28      6.74 o
  -9   4   4       46.81       42.33      5.99 o
  -8   4   4       33.61       36.95      7.15 o
  -7   4   4       60.61       48.72      4.26 o
  -6   4   4       36.42       37.43      2.48 o
  -5   4   4      140.84      130.06      5.99 o
  -4   4   4      251.30      289.27      6.87 o
  -3   4   4     1160.02     1251.10     26.30 o
  -2   4   4     1827.72     1877.90     38.15 o
  -1   4   4      610.96      538.76     10.20 o
   0   4   4     3681.12     4067.90     65.52 o
   1   4   4      610.02      550.87     10.52 o
   2   4   4     1825.33     1864.38     31.38 o
   3   4   4     1161.28     1250.17     39.04 o
   4   4   4      251.76      287.70      7.02 o
   5   4   4      140.87      135.50      5.92 o
   6   4   4       36.25       36.57      3.95 o
   7   4   4       60.32       60.48      6.55 o
   8   4   4       33.44       38.34      5.29 o
   9   4   4       46.93       49.46      8.99 o
  10   4   4       14.05        7.36      7.77 o
  11   4   4        6.14        6.54      8.17 o
  12   4   4        5.27        4.50      8.99 o
  13   4   4        5.94       -1.63      9.81 o
 -12   5   4        2.55        5.31      8.58 o
 -11   5   4       39.09       47.00      9.40 o
 -10   5   4       10.62        9.81      7.36 o
  -9   5   4      136.09      116.90     11.44 o
  -8   5   4      783.04      765.54     29.43 o
  -7   5   4      100.81      103.60      6.28 o
  -6   5   4      240.91      228.03      6.23 o
  -5   5   4      108.62      114.47      4.56 o
  -4   5   4      232.50      236.38      6.37 o
  -3   5   4     3197.89     3515.76     70.95 o
  -2   5   4       70.14       79.21      6.34 o
  -1   5   4      479.19      510.45     12.57 o
   0   5   4      120.52      144.42      6.04 o
   1   5   4      479.50      502.82     10.14 o
   2   5   4       69.91       79.48      4.01 o
   3   5   4     3197.19     3584.95     59.16 o
   4   5   4      233.25      233.48      6.41 o
   5   5   4      108.59      124.46      5.44 o
   6   5   4      241.36      228.21      6.71 o
   7   5   4      100.58       94.01      6.63 o
   8   5   4      782.43      772.49     30.65 o
   9   5   4      136.10      143.05     13.08 o
  10   5   4       10.64        2.45      7.36 o
  11   5   4       39.14       31.88      9.81 o
  12   5   4        2.53       -8.17      8.17 o
 -12   6   4       16.22       18.80      9.40 o
 -11   6   4       32.12       39.24      9.81 o
 -10   6   4       11.76       12.26      7.36 o
  -9   6   4      104.73      101.77     11.44 o
  -8   6   4        8.72        5.72      6.95 o
  -7   6   4      238.88      245.06      9.60 o
  -6   6   4       44.58       53.90      3.60 o
  -5   6   4       80.79       79.23      5.41 o
  -4   6   4      427.61      443.48      9.94 o
  -3   6   4       28.12       41.39      3.83 o
  -2   6   4     3135.98     3422.89    181.88 o
  -1   6   4      266.29      279.16     12.26 o
   0   6   4      376.13      432.01     22.28 o
   1   6   4      266.78      285.51      7.15 o
   2   6   4     3134.66     3437.60     60.07 o
   3   6   4       28.23       42.81      3.29 o
   4   6   4      427.89      438.13      9.96 o
   5   6   4       80.78       75.50      4.31 o
   6   6   4       44.69       47.21      3.71 o
   7   6   4      238.79      245.67     10.18 o
   8   6   4        8.81       10.64      4.60 o
   9   6   4      104.82       89.10     11.44 o
  10   6   4       11.80       11.85      7.77 o
  11   6   4       32.12       51.50     10.63 o
  12   6   4       16.29       15.94     10.22 o
 -12   7   4       19.59       15.94      9.40 o
 -11   7   4        2.44        0.41      7.77 o
 -10   7   4       27.14       25.75      8.58 o
  -9   7   4       38.84       31.47      8.58 o
  -8   7   4      342.94      326.57     18.39 o
  -7   7   4       87.33       79.45      6.46 o
  -6   7   4        4.08        0.42      2.63 o
  -5   7   4       13.72       10.34      2.88 o
  -4   7   4       29.39       29.75      3.29 o
  -3   7   4      256.84      250.97      8.66 o
  -2   7   4      244.16      261.01      8.95 o
  -1   7   4      483.89      528.66     13.86 o
   0   7   4      564.83      674.92     18.80 o
   1   7   4      484.72      506.78     11.09 o
   2   7   4      243.83      265.74      7.16 o
   3   7   4      256.28      253.59     12.39 o
   4   7   4       29.31       35.11      3.42 o
   5   7   4       13.72        9.73      3.68 o
   6   7   4        4.02        0.29      2.75 o
   7   7   4       87.18       64.29      9.81 o
   8   7   4      342.77      328.25     26.98 o
   9   7   4       38.81       19.62      8.58 o
  10   7   4       27.17       14.31      8.58 o
  11   7   4        2.42       -6.95      7.77 o
  12   7   4       19.54       26.16     10.63 o
 -12   8   4       27.60       29.84     11.04 o
 -11   8   4       16.43       24.93      9.40 o
 -10   8   4        3.68        4.90      7.77 o
  -9   8   4      231.34      252.18     16.35 o
  -8   8   4       34.09       49.86      9.40 o
  -7   8   4      362.51      358.47     12.80 o
  -6   8   4      144.47      125.49      5.99 o
  -5   8   4      174.26      157.40      6.47 o
  -4   8   4       45.64       48.33      4.07 o
  -3   8   4       43.38       44.49      4.60 o
  -2   8   4      565.37      607.51     17.78 o
  -1   8   4       49.78       50.97      4.76 o
   0   8   4      220.16      262.88      7.36 o
   1   8   4       49.99       42.01      3.69 o
   2   8   4      563.93      586.68     12.73 o
   3   8   4       43.19       42.76      3.73 o
   4   8   4       45.65       44.80      3.90 o
   5   8   4      173.97      166.58      6.89 o
   6   8   4      144.61      144.04      6.42 o
   7   8   4      362.41      376.03     19.62 o
   8   8   4       34.06       30.82      5.69 o
   9   8   4      231.40      210.49     16.35 o
  10   8   4        3.67       -7.36      7.36 o
  11   8   4       16.40       10.63      9.40 o
  12   8   4       27.61       38.01     11.85 o
 -11   9   4        1.66       -3.68      8.58 o
 -10   9   4       14.45       17.17      8.99 o
  -9   9   4       24.67       33.52      8.99 o
  -8   9   4       11.97       10.95      5.93 o
  -7   9   4      136.19      111.71     15.33 o
  -6   9   4      234.42      249.76      8.31 o
  -5   9   4      114.35      117.31      9.54 o
  -4   9   4       62.34       62.89      4.68 o
  -3   9   4       28.05       28.38      6.95 o
  -2   9   4      210.35      199.85      8.95 o
  -1   9   4       84.18       82.41      6.21 o
   0   9   4      316.51      340.63      9.09 o
   1   9   4       83.87       91.41      7.64 o
   2   9   4      210.41      224.87      7.44 o
   3   9   4       28.11       34.50      3.92 o
   4   9   4       62.03       47.72      4.49 o
   5   9   4      113.88      122.83      6.34 o
   6   9   4      234.19      257.45     10.01 o
   7   9   4      136.32      132.06     10.42 o
   8   9   4       11.95       13.53      5.93 o
   9   9   4       24.60       24.11      8.58 o
  10   9   4       14.45        7.77      8.17 o
  11   9   4        1.65       -7.36      8.17 o
 -11  10   4       22.73       25.34     10.63 o
 -10  10   4       22.34        8.17      8.58 o
  -9  10   4       92.33      114.03     13.08 o
  -8  10   4       29.06       30.14      5.92 o
  -7  10   4       25.67       22.86      5.63 o
  -6  10   4      141.25      156.68      9.36 o
  -5  10   4      108.74      101.89      7.64 o
  -4  10   4      275.69      301.46     10.36 o
  -3  10   4      405.69      441.87     14.13 o
  -2  10   4      319.78      332.06     13.90 o
  -1  10   4      126.10      132.71      8.09 o
   0  10   4      140.87      142.45      6.44 o
   1  10   4      125.85      126.79      7.98 o
   2  10   4      319.90      331.29      9.64 o
   3  10   4      406.38      444.55     11.53 o
   4  10   4      275.87      283.68     10.03 o
   5  10   4      108.75      101.23      6.87 o
   6  10   4      141.15      142.44      9.01 o
   7  10   4       25.61       15.43      5.63 o
   8  10   4       28.94       23.66      5.92 o
   9  10   4       92.32       94.82     12.67 o
  10  10   4       22.29       27.38     10.22 o
  11  10   4       22.74       32.29     11.04 o
 -10  11   4       12.48       21.66      9.81 o
  -9  11   4        1.07        0.00      7.36 o
  -8  11   4        9.96        3.69      9.61 o
  -7  11   4       11.15       11.90      5.47 o
  -6  11   4      111.99       96.84      8.23 o
  -5  11   4      232.95      234.13      8.81 o
  -4  11   4      957.58     1001.16     20.64 o
  -3  11   4        5.45       11.34      5.05 o
  -2  11   4     1232.51     1293.33     30.77 o
  -1  11   4      493.62      506.01     16.35 o
   0  11   4      296.45      305.29      9.43 o
   1  11   4      493.13      494.88     12.49 o
   2  11   4     1232.58     1291.01     30.86 o
   3  11   4        5.41        5.34      3.88 o
   4  11   4      957.63      974.25     20.42 o
   5  11   4      233.06      231.39     11.57 o
   6  11   4      112.23      103.33      6.34 o
   7  11   4       11.08       14.92      5.78 o
   8  11   4       10.00        7.15      5.49 o
   9  11   4        1.06        2.04      7.77 o
  10  11   4       12.45        4.50      8.58 o
 -10  12   4        2.05       -5.31      8.58 o
  -9  12   4        7.79       -4.09      8.58 o
  -8  12   4       14.42       15.76      6.17 o
  -7  12   4        7.92        7.36      5.49 o
  -6  12   4       10.20        9.29      9.81 o
  -5  12   4       29.23       29.30      4.92 o
  -4  12   4       17.90        8.52      4.43 o
  -3  12   4       80.30       92.48      7.74 o
  -2  12   4      596.98      616.14     18.34 o
  -1  12   4       33.30       40.98      6.63 o
   0  12   4       60.76       63.23      5.56 o
   1  12   4       33.46       35.61      4.86 o
   2  12   4      597.05      627.93     14.99 o
   3  12   4       80.34       80.13      6.08 o
   4  12   4       17.97       12.67      5.01 o
   5  12   4       29.13       22.43      4.56 o
   6  12   4       10.18        1.79      3.95 o
   7  12   4        7.99        7.90      5.88 o
   8  12   4       14.43       15.79      6.95 o
   9  12   4        7.83       16.35      9.40 o
  10  12   4        2.04        0.82      8.58 o
  -9  13   4       22.29       19.21      9.81 o
  -8  13   4       45.07       60.47      8.23 o
  -7  13   4        3.52       -5.47      5.47 o
  -6  13   4       13.53       10.29      5.92 o
  -5  13   4       61.57       59.39      8.83 o
  -4  13   4      107.52      119.68      7.19 o
  -3  13   4       62.48       63.48      9.61 o
  -2  13   4       59.26       52.77      7.36 o
  -1  13   4        7.10        4.37      7.06 o
   0  13   4      131.04      125.85     11.84 o
   1  13   4        7.11        0.25      4.47 o
   2  13   4       59.08       53.86      7.05 o
   3  13   4       62.47       65.29      5.96 o
   4  13   4      107.74      113.49      7.05 o
   5  13   4       61.35       55.19      5.72 o
   6  13   4       13.53       12.26      6.21 o
   7  13   4        3.49        1.48     10.22 o
   8  13   4       45.09       45.90      7.80 o
   9  13   4       22.34       27.79     10.63 o
  -8  14   4       32.25       32.80      7.62 o
  -7  14   4       21.95       11.11      6.92 o
  -6  14   4       19.97       17.45     17.37 o
  -5  14   4      105.00       98.96      7.19 o
  -4  14   4       27.67       21.97      6.72 o
  -3  14   4       35.97       40.81      6.92 o
  -2  14   4      123.20      109.75      9.10 o
  -1  14   4       78.29      107.31     17.10 o
   0  14   4       26.76       19.24      4.86 o
   1  14   4       78.32       98.68     10.16 o
   2  14   4      123.43      117.95      8.23 o
   3  14   4       35.95       39.24      5.48 o
   4  14   4       27.71       26.36      5.28 o
   5  14   4      104.87      121.23     12.56 o
   6  14   4       19.94       23.10      6.75 o
   7  14   4       21.95       16.49      7.04 o
   8  14   4       32.24       40.19      9.40 o
  -7  15   4       20.59       22.98     13.28 o
  -6  15   4        0.66       -8.38      8.38 o
  -5  15   4       11.52        3.79      5.04 o
  -4  15   4       96.88      100.10     14.35 o
  -3  15   4       32.99       31.14      6.47 o
  -2  15   4      101.98       93.99     13.28 o
  -1  15   4       43.22       42.40      7.37 o
   0  15   4        5.36       -3.73      4.39 o
   1  15   4       43.19       49.27      9.20 o
   2  15   4      101.88      101.19      7.26 o
   3  15   4       32.94       41.48      5.81 o
   4  15   4       96.94      100.59      7.36 o
   5  15   4       11.52        8.12      4.97 o
   6  15   4        0.67       -0.74      6.28 o
   7  15   4       20.60       17.58     15.94 o
  -6  16   4       24.54       22.41     10.42 o
  -5  16   4        4.67       -5.01      5.01 o
  -4  16   4        5.77        2.41      6.08 o
  -3  16   4        5.65        6.11      8.67 o
  -2  16   4       25.64       22.26      6.92 o
  -1  16   4       13.86       12.04      6.46 o
   0  16   4        0.01        0.79      4.94 o
   1  16   4       13.84        7.44      5.27 o
   2  16   4       25.54       13.76      7.55 o
   3  16   4        5.69       -1.48      4.79 o
   4  16   4        5.78        5.90      5.17 o
   5  16   4        4.66       -0.98      5.09 o
   6  16   4       24.53       27.56     15.74 o
  -5  17   4       12.40       -1.01      9.81 o
  -4  17   4       29.06       26.05     10.19 o
  -3  17   4       20.91       24.28      6.13 o
  -2  17   4       57.19       62.52      8.81 o
  -1  17   4        3.57       -7.56      7.56 o
   0  17   4       65.84       66.10     14.92 o
   1  17   4        3.59       -5.02      5.02 o
   2  17   4       57.09       79.46     13.82 o
   3  17   4       20.89       21.37      8.16 o
   4  17   4       29.01       30.40     11.98 o
   5  17   4       12.41       -5.49      5.49 o
  -2  18   4        1.73       -3.68      5.93 o
  -1  18   4        3.50       -6.50      6.50 o
   0  18   4        8.28       -3.04      8.58 o
   1  18   4        3.48       -3.93      6.92 o
   2  18   4        1.74       -5.35      5.35 o
   1   0   5    21645.84    20849.29    254.77 o
   2   0   5     7952.88     7534.58     92.85 o
   3   0   5       25.75       17.05      1.77 o
   4   0   5     1507.68     1573.92     20.57 o
   5   0   5      304.50      283.98      5.06 o
   6   0   5      210.49      178.08      5.84 o
   7   0   5      903.26      842.97     16.22 o
   8   0   5        2.49       -3.54      3.54 o
   9   0   5      121.73      103.06      7.46 o
  10   0   5       80.06       93.98      9.20 o
  11   0   5       26.26       15.94      9.40 o
  12   0   5        0.27       12.26     10.22 o
  13   0   5       10.15        4.09     11.04 o
 -13   1   5      119.54      175.34     18.80 o
 -12   1   5       48.26       62.13     12.67 o
 -11   1   5       48.98       44.96     11.44 o
 -10   1   5       35.89       41.41     11.85 o
  -9   1   5      183.61      178.39     14.51 o
  -8   1   5      207.02      209.49      9.52 o
  -7   1   5      305.28      309.02     10.99 o
  -6   1   5      599.92      586.10      8.85 o
  -5   1   5      641.15      682.84     11.39 o
  -4   1   5      776.59      793.73     12.15 o
  -3   1   5     2641.51     2597.09     36.48 o
  -2   1   5     6120.57     5913.28     82.41 o
  -1   1   5      185.50      160.94      6.95 o
   0   1   5     7940.00     7931.33    191.43 o
   1   1   5      185.14      154.38      7.16 o
   2   1   5     6122.29     6014.82     95.18 o
   3   1   5     2640.56     2580.91     36.68 o
   4   1   5      777.23      782.77     12.43 o
   5   1   5      641.08      671.52     12.99 o
   6   1   5      600.46      599.68     10.20 o
   7   1   5      304.90      322.27      8.06 o
   8   1   5      206.61      208.43     23.50 o
   9   1   5      183.58      195.79      9.82 o
  10   1   5       35.80       46.59      9.81 o
  11   1   5       48.94       40.05     10.63 o
  12   1   5       48.27       37.19     11.44 o
  13   1   5      119.63      172.89     18.80 o
 -13   2   5       18.29       26.98     11.85 o
 -12   2   5       46.66       57.63     12.26 o
 -11   2   5        1.10        7.40      5.29 o
 -10   2   5        5.48       -2.04      6.34 o
  -9   2   5       78.90      107.88      8.17 o
  -8   2   5      163.82      143.74      8.54 o
  -7   2   5       10.82        6.13      5.31 o
  -6   2   5      124.28      133.40      3.43 o
  -5   2   5      633.46      662.18     11.24 o
  -4   2   5     2545.73     2461.97     31.53 o
  -3   2   5      639.97      623.81     11.83 o
  -2   2   5      508.82      475.35     15.53 o
  -1   2   5     4989.45     5050.20    141.42 o
   0   2   5       13.26       13.89      1.38 o
   1   2   5     4986.36     5144.32     87.98 o
   2   2   5      508.38      477.13      9.28 o
   3   2   5      640.86      620.48     11.79 o
   4   2   5     2542.70     2461.43     35.19 o
   5   2   5      632.74      641.86     10.80 o
   6   2   5      124.56      128.37      4.84 o
   7   2   5       10.76       10.89      2.67 o
   8   2   5      163.97      162.82     13.69 o
   9   2   5       78.94       97.28     11.85 o
  10   2   5        5.43        4.90      7.77 o
  11   2   5        1.11       -0.41      8.17 o
  12   2   5       46.58       58.86     12.67 o
  13   2   5       18.26       33.92     12.67 o
 -13   3   5       26.36       31.47     12.67 o
 -12   3   5       16.90       28.20     11.44 o
 -11   3   5        3.06        8.49      5.50 o
 -10   3   5        7.88       -2.28      4.61 o
  -9   3   5       75.29       75.38      6.86 o
  -8   3   5      151.17      147.32      8.90 o
  -7   3   5      246.24      243.62     13.68 o
  -6   3   5       38.86       44.23      2.19 o
  -5   3   5      111.68      109.77      3.19 o
  -4   3   5      789.66      807.62     13.06 o
  -3   3   5      728.90      728.20     16.18 o
  -2   3   5     1960.10     1927.54     56.40 o
  -1   3   5     2296.47     2258.45     44.80 o
   0   3   5     1518.18     1373.10     23.12 o
   1   3   5     2297.97     2193.40     77.41 o
   2   3   5     1956.95     1985.30     32.88 o
   3   3   5      729.76      721.47     16.17 o
   4   3   5      790.77      798.50     12.68 o
   5   3   5      111.77      105.95      5.19 o
   6   3   5       38.90       42.26      2.71 o
   7   3   5      246.46      236.87      7.04 o
   8   3   5      151.45      145.70      9.61 o
   9   3   5       75.52       73.16     10.63 o
  10   3   5        7.87        5.31      7.77 o
  11   3   5        3.04       12.26      8.58 o
  12   3   5       16.94        5.72      8.99 o
  13   3   5       26.36       31.47     12.26 o
 -12   4   5        4.46        3.84      8.99 o
 -11   4   5       41.80       41.94      6.86 o
 -10   4   5       27.54       36.06      6.28 o
  -9   4   5        2.79        0.36      4.42 o
  -8   4   5      692.69      702.56     19.89 o
  -7   4   5       26.83       28.49      3.50 o
  -6   4   5       35.73       34.76      2.30 o
  -5   4   5      253.24      259.91      6.66 o
  -4   4   5      353.86      398.51      8.67 o
  -3   4   5       51.62       57.45     15.53 o
  -2   4   5     2958.78     3072.67     66.01 o
  -1   4   5      232.14      257.64      5.94 o
   0   4   5       90.89       81.06      3.30 o
   1   4   5      231.80      254.59      6.13 o
   2   4   5     2959.85     3154.82     99.78 o
   3   4   5       51.07       44.69      3.60 o
   4   4   5      354.01      399.27      8.94 o
   5   4   5      253.63      257.93      6.93 o
   6   4   5       35.72       31.09      3.47 o
   7   4   5       26.79       26.14      3.28 o
   8   4   5      692.37      695.65     28.61 o
   9   4   5        2.82        2.45      6.54 o
  10   4   5       27.41       27.79      8.99 o
  11   4   5       41.85       35.15     10.22 o
  12   4   5        4.49       -2.45      9.40 o
 -12   5   5        2.76        5.31      7.77 o
 -11   5   5        3.36        4.50      7.77 o
 -10   5   5       31.25       29.84      8.17 o
  -9   5   5      159.68      156.13     13.08 o
  -8   5   5       60.64       53.54      8.17 o
  -7   5   5      157.59      157.03      7.45 o
  -6   5   5       38.83       40.48      3.12 o
  -5   5   5       40.66       52.51      3.30 o
  -4   5   5     1129.11     1210.53     21.61 o
  -3   5   5      290.28      269.62      8.49 o
  -2   5   5     1743.89     1826.49     37.86 o
  -1   5   5     4383.24     4701.68     75.04 o
   0   5   5      154.62      145.60      8.89 o
   1   5   5     4381.72     4604.50     75.20 o
   2   5   5     1744.05     1818.19     74.99 o
   3   5   5      290.78      280.06      8.59 o
   4   5   5     1130.31     1190.89     21.70 o
   5   5   5       40.68       47.53      3.49 o
   6   5   5       38.69       47.57      3.66 o
   7   5   5      157.70      140.58      8.38 o
   8   5   5       60.62       66.62      9.81 o
   9   5   5      159.76      167.17     14.71 o
  10   5   5       31.16       20.44      8.58 o
  11   5   5        3.39        8.17      8.58 o
  12   5   5        2.76        1.63      9.40 o
 -12   6   5       20.14       26.16      9.40 o
 -11   6   5       29.44       25.75      8.99 o
 -10   6   5       12.95       11.04      7.36 o
  -9   6   5        9.30       15.12      7.36 o
  -8   6   5        3.29        4.09      6.13 o
  -7   6   5      194.09      186.36      8.73 o
  -6   6   5       76.76       91.27      4.74 o
  -5   6   5       16.29       19.59      2.87 o
  -4   6   5      297.75      257.04      7.28 o
  -3   6   5      254.69      292.89      9.23 o
  -2   6   5     1068.28     1106.57     24.71 o
  -1   6   5     1212.10     1314.76     27.87 o
   0   6   5     1376.16     1431.87     25.01 o
   1   6   5     1213.63     1328.89     23.36 o
   2   6   5     1067.76     1110.96     33.83 o
   3   6   5      255.14      295.35      7.86 o
   4   6   5      297.98      275.19      7.74 o
   5   6   5       16.22       17.43      3.53 o
   6   6   5       77.04       90.91      4.80 o
   7   6   5      194.21      196.06      9.36 o
   8   6   5        3.32        6.87      5.52 o
   9   6   5        9.32        1.63      7.36 o
  10   6   5       12.98       11.44      8.17 o
  11   6   5       29.45       27.79      9.81 o
  12   6   5       20.05       33.52     11.04 o
 -12   7   5       34.64       50.27     11.04 o
 -11   7   5        1.29       -5.72      7.36 o
 -10   7   5        1.18        2.86      6.95 o
  -9   7   5       54.69       68.67      9.81 o
  -8   7   5      149.94      155.72     13.08 o
  -7   7   5        1.81       -0.85      4.02 o
  -6   7   5       35.31       33.84      6.92 o
  -5   7   5      133.95      131.44      5.76 o
  -4   7   5       11.10        3.34      3.14 o
  -3   7   5       91.69       92.89      5.92 o
  -2   7   5      115.64      128.38     10.22 o
  -1   7   5      897.76      929.71     17.86 o
   0   7   5        1.54       -2.01      2.01 o
   1   7   5      898.14      910.87     17.45 o
   2   7   5      116.12      132.25      7.65 o
   3   7   5       91.91       82.58      4.56 o
   4   7   5       10.99        7.82      2.75 o
   5   7   5      133.87      134.24      6.00 o
   6   7   5       35.37       26.22      3.61 o
   7   7   5        1.81       -4.34      4.34 o
   8   7   5      149.77      126.57      8.66 o
   9   7   5       54.83       47.00      9.81 o
  10   7   5        1.16        8.17      7.77 o
  11   7   5        1.28        7.36      8.58 o
  12   7   5       34.66       33.52     11.44 o
 -11   8   5       32.15       41.28      9.81 o
 -10   8   5       28.81       17.17      8.58 o
  -9   8   5       65.79       64.17     10.22 o
  -8   8   5      187.27      216.22     15.53 o
  -7   8   5      500.63      473.08     15.24 o
  -6   8   5      269.52      256.41     10.73 o
  -5   8   5      808.09      842.91     17.17 o
  -4   8   5       69.71       80.32      5.76 o
  -3   8   5      168.11      174.47      8.08 o
  -2   8   5      380.54      406.01     12.13 o
  -1   8   5      151.36      165.03      6.24 o
   0   8   5       60.41       47.52      4.91 o
   1   8   5      151.17      150.12      5.86 o
   2   8   5      380.83      393.97     11.86 o
   3   8   5      168.31      176.54      6.43 o
   4   8   5       69.95       75.27      4.77 o
   5   8   5      809.04      828.25     17.11 o
   6   8   5      269.04      263.65      9.83 o
   7   8   5      500.57      494.64     15.89 o
   8   8   5      187.52      203.41     12.67 o
   9   8   5       65.85       52.73     10.22 o
  10   8   5       28.82       41.28     10.22 o
  11   8   5       32.13       45.78     11.04 o
 -11   9   5       34.93       42.92     10.63 o
 -10   9   5       37.42       39.65      9.81 o
  -9   9   5       72.57       60.49     10.63 o
  -8   9   5       20.10       18.18      5.29 o
  -7   9   5      249.66      247.83     11.06 o
  -6   9   5       95.23       93.24     10.30 o
  -5   9   5      188.64      204.30      7.72 o
  -4   9   5       87.08      105.67      6.86 o
  -3   9   5      179.57      174.55      8.79 o
  -2   9   5      343.07      343.69     11.55 o
  -1   9   5       57.55       65.37      4.27 o
   0   9   5       45.30       48.05      7.27 o
   1   9   5       57.62       50.86      4.31 o
   2   9   5      342.68      339.06      9.27 o
   3   9   5      179.00      179.59      6.97 o
   4   9   5       87.49      106.36      6.09 o
   5   9   5      188.53      192.82      8.45 o
   6   9   5       95.35       92.92      7.55 o
   7   9   5      249.41      239.73     11.41 o
   8   9   5       20.17       10.63      5.49 o
   9   9   5       72.70       67.44     11.04 o
  10   9   5       37.28       49.46     10.63 o
  11   9   5       34.97       52.32     11.44 o
 -11  10   5        5.87        0.00      8.99 o
 -10  10   5        4.26        1.23      8.17 o
  -9  10   5       30.72       42.51      9.81 o
  -8  10   5        8.60       14.39      5.29 o
  -7  10   5       19.30       24.92      5.63 o
  -6  10   5       61.39       49.23      6.79 o
  -5  10   5       94.58       96.67      7.27 o
  -4  10   5     1515.98     1558.85     58.04 o
  -3  10   5      200.46      205.03      9.94 o
  -2  10   5      658.28      666.54     28.82 o
  -1  10   5       10.83        9.92      3.49 o
   0  10   5      142.30      129.87      6.17 o
   1  10   5       10.83        8.56      3.66 o
   2  10   5      658.22      642.35     18.92 o
   3  10   5      200.30      223.01      8.12 o
   4  10   5     1516.52     1550.60     42.32 o
   5  10   5       94.45       95.59      6.00 o
   6  10   5       61.31       53.78      6.17 o
   7  10   5       19.22       14.62      5.63 o
   8  10   5        8.50       16.41      5.63 o
   9  10   5       30.70       26.98      8.99 o
  10  10   5        4.26       -2.04      8.58 o
  11  10   5        5.86       18.80     10.22 o
 -10  11   5        0.68        4.90      8.58 o
  -9  11   5       11.68       21.25      9.40 o
  -8  11   5       50.76       55.36      7.33 o
  -7  11   5       58.31       65.90      7.21 o
  -6  11   5       40.97       41.27      6.50 o
  -5  11   5        2.07       -1.41      3.90 o
  -4  11   5       14.06       16.62      4.78 o
  -3  11   5      439.26      443.86     14.71 o
  -2  11   5      281.13      293.48     11.99 o
  -1  11   5      292.07      287.95     11.85 o
   0  11   5        1.29       -3.48      3.48 o
   1  11   5      291.85      283.70      9.35 o
   2  11   5      281.28      300.27     12.97 o
   3  11   5      439.38      444.00     11.91 o
   4  11   5       14.09       19.56      4.53 o
   5  11   5        2.11        0.80      3.89 o
   6  11   5       41.01       40.14      4.97 o
   7  11   5       58.35       57.73      7.23 o
   8  11   5       50.63       54.88      8.17 o
   9  11   5       11.73        8.58      8.99 o
  10  11   5        0.70       -6.54      7.77 o
 -10  12   5       43.71       32.70     11.44 o
  -9  12   5       20.60       33.52     10.63 o
  -8  12   5       18.78       11.59      6.74 o
  -7  12   5       34.16       31.26      6.65 o
  -6  12   5       39.47       28.74      6.54 o
  -5  12   5      104.07       96.19     10.18 o
  -4  12   5       27.76       25.56      6.51 o
  -3  12   5      537.55      573.58     17.60 o
  -2  12   5       63.49       69.79      8.99 o
  -1  12   5      388.99      374.38     14.01 o
   0  12   5      353.78      339.05     10.83 o
   1  12   5      389.19      379.44     11.16 o
   2  12   5       63.50       77.45     11.03 o
   3  12   5      538.26      565.92     14.29 o
   4  12   5       27.85       24.78      4.74 o
   5  12   5      104.02      103.20      6.70 o
   6  12   5       39.73       38.61      6.70 o
   7  12   5       34.11       25.25      6.34 o
   8  12   5       18.70       16.56      6.50 o
   9  12   5       20.58       35.97     10.63 o
  10  12   5       43.71       51.50     11.85 o
  -9  13   5        3.01       -8.99      8.99 o
  -8  13   5       15.64       19.42      6.75 o
  -7  13   5       78.34       75.95     10.63 o
  -6  13   5       50.38       40.01      9.20 o
  -5  13   5       12.67        1.49      4.39 o
  -4  13   5        1.26       -4.09      4.09 o
  -3  13   5       18.33       16.97      5.92 o
  -2  13   5       84.96       97.58      8.52 o
  -1  13   5      125.03       88.17     10.72 o
   0  13   5      172.04      175.13      8.32 o
   1  13   5      125.35      100.62      6.89 o
   2  13   5       84.75       76.98      6.26 o
   3  13   5       18.41       20.61      4.79 o
   4  13   5        1.26       -4.06      4.06 o
   5  13   5       12.67        7.49      4.47 o
   6  13   5       50.36       52.62      7.50 o
   7  13   5       78.33       88.96     11.44 o
   8  13   5       15.67        1.55      6.34 o
   9  13   5        3.01       -0.82      8.99 o
  -8  14   5       14.79       14.10      6.94 o
  -7  14   5       86.20       92.14     11.65 o
  -6  14   5        3.35       -3.69      5.88 o
  -5  14   5       15.46       15.52      5.09 o
  -4  14   5       49.73       43.85      6.00 o
  -3  14   5       74.58       73.41      7.94 o
  -2  14   5        8.67       -3.68      5.49 o
  -1  14   5        2.46       -4.91      4.91 o
   0  14   5       13.43        8.62      4.83 o
   1  14   5        2.46       -3.83      3.83 o
   2  14   5        8.70        6.56      4.73 o
   3  14   5       74.56       62.15      6.08 o
   4  14   5       49.77       45.59      5.69 o
   5  14   5       15.43        8.18      4.85 o
   6  14   5        3.33       -1.75      5.92 o
   7  14   5       86.24      117.30      9.97 o
   8  14   5       14.78       14.89      7.21 o
  -7  15   5       20.63       16.00      7.37 o
  -6  15   5       59.39       74.40      9.25 o
  -5  15   5       47.84       57.47      6.67 o
  -4  15   5       33.63       31.72      5.97 o
  -3  15   5        4.41       -0.76      6.95 o
  -2  15   5       35.87       36.61      7.33 o
  -1  15   5        2.25       -0.88      5.63 o
   0  15   5        2.17        5.50      5.45 o
   1  15   5        2.21       -4.45      4.45 o
   2  15   5       35.79       41.79      5.72 o
   3  15   5        4.46        7.97      4.88 o
   4  15   5       33.58       47.21      6.17 o
   5  15   5       47.90       58.57      6.47 o
   6  15   5       59.41       67.82      8.78 o
   7  15   5       20.67       22.29     11.24 o
  -6  16   5       12.57        3.51     11.85 o
  -5  16   5       22.78       14.56      5.70 o
  -4  16   5       42.89       39.34      6.54 o
  -3  16   5       81.65       97.63      9.07 o
  -2  16   5       17.42       10.16      6.63 o
  -1  16   5        3.77       -5.76      5.76 o
   0  16   5       53.63       48.70     17.98 o
   1  16   5        3.76       -0.05      4.86 o
   2  16   5       17.39       16.08      5.40 o
   3  16   5       81.49       79.09      8.62 o
   4  16   5       43.01       41.98      6.43 o
   5  16   5       22.78       24.29      8.62 o
   6  16   5       12.60        0.00     10.01 o
  -4  17   5       22.77       22.23      6.29 o
  -3  17   5       34.07       34.81      6.86 o
  -2  17   5        1.59       -6.05      6.05 o
  -1  17   5       46.00       51.71      8.81 o
   0  17   5        0.64        0.20      6.65 o
   1  17   5       45.88       47.11      8.38 o
   2  17   5        1.61       -2.57      5.18 o
   3  17   5       34.07       33.96      6.34 o
   4  17   5       22.79        8.52      5.86 o
  -2  18   5       34.52       37.08      8.49 o
  -1  18   5        5.92       -3.74      7.21 o
   0  18   5       18.06       -3.27      6.94 o
   1  18   5        5.91       -6.74      6.74 o
   2  18   5       34.55       35.26      8.32 o
   0   0   6      375.33      371.38      9.54 o
   1   0   6     2790.09     2537.45     32.24 o
   2   0   6    12100.54    11238.08    159.38 o
   3   0   6      170.68      160.06      3.92 o
   4   0   6       35.80       43.90      2.00 o
   5   0   6        5.25        2.68      1.47 o
   6   0   6        0.16        2.06      1.53 o
   7   0   6       50.00       43.24      3.36 o
   8   0   6      305.56      367.47     12.66 o
   9   0   6       24.40       21.83      5.20 o
  10   0   6       65.04       68.67     11.44 o
  11   0   6       11.21        4.90      8.99 o
  12   0   6       12.50        6.13      9.81 o
  13   0   6       35.75       15.53     11.44 o
 -13   1   6        0.29        1.63     11.04 o
 -12   1   6       13.90       11.85     10.22 o
 -11   1   6        7.05       -3.27      8.17 o
 -10   1   6      188.75      211.46     10.88 o
  -9   1   6       53.17       45.98      6.09 o
  -8   1   6      119.08      115.06      7.74 o
  -7   1   6      369.68      365.78      8.87 o
  -6   1   6       53.07       52.41      2.56 o
  -5   1   6      896.97      883.89     12.50 o
  -4   1   6      669.03      591.34      8.90 o
  -3   1   6      886.79      823.74     13.01 o
  -2   1   6     1418.71     1369.30     20.48 o
  -1   1   6     2483.61     2273.53     38.31 o
   0   1   6      172.83      147.36      4.76 o
   1   1   6     2484.02     2391.26     68.83 o
   2   1   6     1419.72     1379.52     23.60 o
   3   1   6      887.81      819.90     21.41 o
   4   1   6      668.19      592.28      9.96 o
   5   1   6      897.42      878.48     14.05 o
   6   1   6       53.06       54.28      2.83 o
   7   1   6      369.52      354.82      8.86 o
   8   1   6      119.00      104.74      7.07 o
   9   1   6       53.27       44.55      9.81 o
  10   1   6      188.75      206.00     16.76 o
  11   1   6        7.04       13.90      8.99 o
  12   1   6       13.88        4.50      9.81 o
  13   1   6        0.29       -6.13     10.22 o
 -13   2   6       26.15       27.38     12.67 o
 -12   2   6       36.11       60.08     12.67 o
 -11   2   6        5.14       14.31      8.99 o
 -10   2   6       23.60       24.94      5.93 o
  -9   2   6      310.32      309.12     19.82 o
  -8   2   6      489.72      486.00     15.19 o
  -7   2   6      392.44      339.09     12.16 o
  -6   2   6       18.39       19.12      2.75 o
  -5   2   6      399.33      381.49      6.61 o
  -4   2   6       96.49      108.69      4.95 o
  -3   2   6      599.07      541.69      9.31 o
  -2   2   6      479.23      450.41     15.94 o
  -1   2   6      556.36      523.32     12.57 o
   0   2   6     6947.09     6849.88    113.98 o
   1   2   6      556.22      544.26     10.30 o
   2   2   6      479.04      476.27      9.66 o
   3   2   6      599.10      535.60     10.77 o
   4   2   6       96.55      118.31      5.96 o
   5   2   6      398.89      387.52      7.30 o
   6   2   6       18.37       23.88      2.67 o
   7   2   6      392.88      389.09      9.25 o
   8   2   6      489.23      490.88     23.30 o
   9   2   6      310.81      350.28     19.62 o
  10   2   6       23.54       14.71      8.99 o
  11   2   6        5.15       -4.50      7.77 o
  12   2   6       36.14       35.97     11.85 o
  13   2   6       26.20       43.73     13.08 o
 -13   3   6        0.58       -9.40      9.81 o
 -12   3   6        6.40        2.86      9.81 o
 -11   3   6       24.68       24.18      6.28 o
 -10   3   6        4.96        9.58      5.11 o
  -9   3   6      107.14      107.40      7.85 o
  -8   3   6      155.18      141.59      8.61 o
  -7   3   6       33.92       32.72      3.57 o
  -6   3   6       49.31       54.85      2.66 o
  -5   3   6      271.74      291.04      5.64 o
  -4   3   6      641.93      750.23     14.05 o
  -3   3   6      761.69      819.88     30.86 o
  -2   3   6     3366.48     3555.49     71.67 o
  -1   3   6      779.50      786.15     17.77 o
   0   3   6     1257.25     1270.98     21.69 o
   1   3   6      778.99      789.93     17.63 o
   2   3   6     3368.26     3639.38     58.68 o
   3   3   6      762.87      819.72     15.26 o
   4   3   6      641.73      734.49     14.30 o
   5   3   6      271.44      298.63      6.13 o
   6   3   6       49.24       50.61      3.19 o
   7   3   6       33.81       35.91      5.99 o
   8   3   6      155.12      148.78     13.90 o
   9   3   6      106.94      108.31     12.26 o
  10   3   6        4.93       -6.95      6.95 o
  11   3   6       24.70       15.53      9.40 o
  12   3   6        6.37        1.63      9.40 o
 -12   4   6       10.85        6.54     10.63 o
 -11   4   6        6.67        4.35      5.50 o
 -10   4   6       14.64        9.90      6.13 o
  -9   4   6       78.58       75.93      7.07 o
  -8   4   6       39.38       37.64      5.89 o
  -7   4   6      176.29      170.50      6.68 o
  -6   4   6       64.73       65.08      3.60 o
  -5   4   6      257.39      254.01      6.71 o
  -4   4   6      168.73      173.66      5.46 o
  -3   4   6     2174.94     2087.94     43.35 o
  -2   4   6      418.26      459.98     11.55 o
  -1   4   6     4640.18     4651.66     74.80 o
   0   4   6        0.00        1.89      1.48 o
   1   4   6     4638.30     4641.94     91.91 o
   2   4   6      417.79      439.00     15.79 o
   3   4   6     2173.02     2143.77     35.94 o
   4   4   6      168.64      180.36      5.72 o
   5   4   6      257.25      260.93      7.11 o
   6   4   6       64.74       60.86      5.48 o
   7   4   6      176.13      175.90     11.04 o
   8   4   6       39.35       47.00      8.99 o
   9   4   6       78.58       70.30     10.63 o
  10   4   6       14.56       12.67      8.17 o
  11   4   6        6.65        3.27      8.58 o
  12   4   6       10.87        9.81     10.22 o
 -12   5   6       18.33       34.74      9.81 o
 -11   5   6       35.36       51.09      9.81 o
 -10   5   6       19.24       13.08      6.95 o
  -9   5   6       32.14       33.11      7.77 o
  -8   5   6      191.20      215.40     14.31 o
  -7   5   6      302.58      299.74     11.85 o
  -6   5   6       13.87       11.81      2.57 o
  -5   5   6       70.69       73.61      5.00 o
  -4   5   6       21.30       13.25      3.27 o
  -3   5   6     1188.65     1245.96     27.59 o
  -2   5   6       44.77       36.75     12.47 o
  -1   5   6       32.85       33.88      2.42 o
   0   5   6       31.41       19.40      2.22 o
   1   5   6       32.60       25.79      2.33 o
   2   5   6       44.97       42.68      4.66 o
   3   5   6     1189.50     1287.25     29.81 o
   4   5   6       21.29       20.09      2.81 o
   5   5   6       70.92       78.02      4.30 o
   6   5   6       13.84       11.69      3.53 o
   7   5   6      302.57      308.64     11.17 o
   8   5   6      191.17      206.81     15.53 o
   9   5   6       32.17       33.11      8.99 o
  10   5   6       19.32       17.17      8.58 o
  11   5   6       35.27       40.05     11.04 o
  12   5   6       18.29       26.16     11.04 o
 -12   6   6        1.80       -7.36      7.36 o
 -11   6   6        2.24        0.82      7.36 o
 -10   6   6       28.65       16.76      7.77 o
  -9   6   6       88.72       89.92     10.22 o
  -8   6   6      154.01      147.96     12.67 o
  -7   6   6      402.75      433.69     13.42 o
  -6   6   6      144.30      131.71      5.59 o
  -5   6   6      238.26      241.27      7.08 o
  -4   6   6      167.06      190.14      7.50 o
  -3   6   6      244.73      247.75      8.49 o
  -2   6   6      289.27      293.11      6.90 o
  -1   6   6      772.86      918.57     16.47 o
   0   6   6      220.55      222.72      6.17 o
   1   6   6      773.31      856.11     21.33 o
   2   6   6      289.58      276.64     10.71 o
   3   6   6      244.78      241.88      7.07 o
   4   6   6      166.63      185.91      6.27 o
   5   6   6      238.21      225.41      7.15 o
   6   6   6      144.25      144.21      6.05 o
   7   6   6      402.44      410.80     13.79 o
   8   6   6      153.69      157.10      8.99 o
   9   6   6       88.72       63.76     10.63 o
  10   6   6       28.74       38.42      9.81 o
  11   6   6        2.24        7.77      8.99 o
  12   6   6        1.79       -5.31      8.99 o
 -12   7   6        2.00       -0.41      8.17 o
 -11   7   6       42.20       34.74      9.40 o
 -10   7   6       44.17       35.15      8.58 o
  -9   7   6        5.84       -2.04      6.54 o
  -8   7   6      150.06      159.81     13.49 o
  -7   7   6      204.08      196.46     13.69 o
  -6   7   6      192.17      188.75      6.71 o
  -5   7   6       16.15       12.81      3.31 o
  -4   7   6      342.05      319.65     10.36 o
  -3   7   6      109.96      113.35      8.17 o
  -2   7   6       63.41       73.27      3.90 o
  -1   7   6      159.39      180.07      5.65 o
   0   7   6      327.79      338.54      8.38 o
   1   7   6      159.43      174.65      8.70 o
   2   7   6       63.41       69.57      4.12 o
   3   7   6      109.92      118.18      5.40 o
   4   7   6      342.25      323.66     18.10 o
   5   7   6       16.07       12.71      3.86 o
   6   7   6      192.08      177.91     10.76 o
   7   7   6      203.88      183.49      9.94 o
   8   7   6      150.16      139.85      9.19 o
   9   7   6        5.85        0.41      7.36 o
  10   7   6       44.16       42.51     10.22 o
  11   7   6       42.21       51.91     11.85 o
  12   7   6        2.00       -0.41      9.40 o
 -11   8   6        6.39       11.44      8.58 o
 -10   8   6        7.75       -6.95      6.95 o
  -9   8   6        5.28       11.85      7.77 o
  -8   8   6       10.24       24.11      7.77 o
  -7   8   6       70.69       86.96      7.21 o
  -6   8   6        9.05        1.55      3.30 o
  -5   8   6       59.08       65.18      4.74 o
  -4   8   6       91.14      104.07      6.63 o
  -3   8   6       51.21       52.02      5.18 o
  -2   8   6      330.98      334.70      8.41 o
  -1   8   6      189.47      217.84      6.85 o
   0   8   6      595.23      628.28     13.26 o
   1   8   6      189.73      213.36      6.84 o
   2   8   6      330.88      317.90      8.80 o
   3   8   6       51.40       60.34      4.35 o
   4   8   6       90.99       91.29      5.25 o
   5   8   6       59.15       58.24      5.44 o
   6   8   6        9.05        1.50      3.52 o
   7   8   6       70.79       88.17      7.79 o
   8   8   6       10.28        6.22      5.72 o
   9   8   6        5.28        7.36      7.77 o
  10   8   6        7.68       -2.04      7.77 o
  11   8   6        6.41        3.27      8.99 o
 -11   9   6        6.43        6.13      8.99 o
 -10   9   6       11.69        2.04      7.77 o
  -9   9   6        0.56       -6.54      6.95 o
  -8   9   6        6.30       11.04      7.77 o
  -7   9   6       38.66       34.07      7.15 o
  -6   9   6      147.58      150.18      9.10 o
  -5   9   6      288.57      299.98      9.29 o
  -4   9   6      574.83      577.90     16.15 o
  -3   9   6      130.17      149.99      8.20 o
  -2   9   6      370.34      387.50     12.63 o
  -1   9   6      233.07      218.32      7.25 o
   0   9   6      959.57      978.45     23.84 o
   1   9   6      232.98      219.78      7.43 o
   2   9   6      370.31      350.61      9.81 o
   3   9   6      129.97      142.47      6.64 o
   4   9   6      575.69      566.19     18.62 o
   5   9   6      288.52      293.51      9.46 o
   6   9   6      147.29      146.27      7.09 o
   7   9   6       38.64       44.12      6.50 o
   8   9   6        6.33        3.34      6.13 o
   9   9   6        0.56       -2.45      7.36 o
  10   9   6       11.65       13.90      8.99 o
  11   9   6        6.44        7.77      8.99 o
 -10  10   6       18.95       23.71      9.81 o
  -9  10   6       36.15       49.46     11.04 o
  -8  10   6        4.75       -0.20      4.91 o
  -7  10   6        4.50        6.00      5.05 o
  -6  10   6       12.96       10.73      5.18 o
  -5  10   6      331.02      297.97      9.76 o
  -4  10   6      214.72      234.08     10.52 o
  -3  10   6      137.20      138.22      8.52 o
  -2  10   6        6.62        8.95      3.48 o
  -1  10   6      392.64      427.91     14.25 o
   0  10   6       24.21       25.59      5.34 o
   1  10   6      392.75      408.83     16.26 o
   2  10   6        6.68        4.67      3.80 o
   3  10   6      137.24      145.11      7.08 o
   4  10   6      214.87      239.31      8.77 o
   5  10   6      331.37      316.76     10.00 o
   6  10   6       13.01        8.96      5.50 o
   7  10   6        4.47       -1.28      5.00 o
   8  10   6        4.75        1.02      5.49 o
   9  10   6       36.11       53.95     11.04 o
  10  10   6       18.99       21.66      9.81 o
 -10  11   6       28.36       31.88     11.04 o
  -9  11   6        2.56        0.41      8.17 o
  -8  11   6        3.20       -4.69      5.18 o
  -7  11   6       17.80        9.45      5.63 o
  -6  11   6       22.00       24.09      5.92 o
  -5  11   6       46.70       51.76      5.32 o
  -4  11   6      203.14      188.20     16.14 o
  -3  11   6       93.39      105.05      8.03 o
  -2  11   6      190.28      190.36     16.35 o
  -1  11   6       43.03       54.03     10.23 o
   0  11   6      127.61      146.94      9.25 o
   1  11   6       42.83       51.57      6.82 o
   2  11   6      190.58      183.07      7.85 o
   3  11   6       93.32       99.10      6.31 o
   4  11   6      203.15      187.41      8.23 o
   5  11   6       46.60       54.73      5.51 o
   6  11   6       21.90       28.61      5.39 o
   7  11   6       17.87       11.44      8.99 o
   8  11   6        3.19       -5.34      5.34 o
   9  11   6        2.56        3.68      8.58 o
  10  11   6       28.37       52.32     11.85 o
  -9  12   6        0.79        3.27      8.99 o
  -8  12   6       15.26       20.50      6.50 o
  -7  12   6       23.96       17.77     12.06 o
  -6  12   6        5.97        1.34      5.34 o
  -5  12   6       41.81       44.85      6.58 o
  -4  12   6       74.25       82.81      7.85 o
  -3  12   6       67.38       67.24      7.45 o
  -2  12   6      136.22      118.33      8.81 o
  -1  12   6       45.99       61.92     11.90 o
   0  12   6       63.66       65.10      8.31 o
   1  12   6       46.02       33.63      5.09 o
   2  12   6      135.95      120.94      7.07 o
   3  12   6       67.28       67.20      5.99 o
   4  12   6       74.04       78.19      8.16 o
   5  12   6       41.86       47.81      5.52 o
   6  12   6        6.01        3.63      4.47 o
   7  12   6       24.05       24.43      6.63 o
   8  12   6       15.26       21.25      6.65 o
   9  12   6        0.79        5.31      8.99 o
  -9  13   6        2.71        5.72      9.40 o
  -8  13   6       11.57       -4.76      6.34 o
  -7  13   6       24.85       27.13      6.94 o
  -6  13   6       29.70       26.57      6.94 o
  -5  13   6        2.56        1.53      4.30 o
  -4  13   6       17.75        6.00      4.61 o
  -3  13   6       88.66       77.38      8.14 o
  -2  13   6       24.94       14.68      6.21 o
  -1  13   6       34.86       24.10      7.15 o
   0  13   6        0.51       -4.03      4.03 o
   1  13   6       35.00       38.44      5.39 o
   2  13   6       25.00       19.78      4.84 o
   3  13   6       88.50       87.84      6.49 o
   4  13   6       17.74        9.74      4.67 o
   5  13   6        2.61       -3.47      4.21 o
   6  13   6       29.83       19.29      6.57 o
   7  13   6       24.83       19.16      7.04 o
   8  13   6       11.59       -2.99      6.50 o
   9  13   6        2.71        8.99      9.81 o
  -8  14   6        3.00       -6.21      6.21 o
  -7  14   6       41.63       45.98      8.38 o
  -6  14   6       22.52       16.26     13.28 o
  -5  14   6       69.85       75.02     11.23 o
  -4  14   6       29.53       26.85      5.56 o
  -3  14   6       32.40       37.58      6.92 o
  -2  14   6       18.95       17.05      7.15 o
  -1  14   6       11.90        2.14      6.21 o
   0  14   6       35.77       20.84      5.17 o
   1  14   6       11.91        2.70      4.59 o
   2  14   6       19.06       15.00      4.85 o
   3  14   6       32.38       35.62      5.96 o
   4  14   6       29.63       30.99      7.34 o
   5  14   6       69.76       86.87      6.90 o
   6  14   6       22.55       31.58      7.45 o
   7  14   6       41.56       40.21     11.44 o
   8  14   6        2.98       -4.77      6.68 o
  -7  15   6       13.82       22.04      7.65 o
  -6  15   6        5.02       -4.16     10.63 o
  -5  15   6        1.01       -4.74      4.74 o
  -4  15   6       10.50       -4.85      4.85 o
  -3  15   6        9.10        9.22      6.63 o
  -2  15   6        0.41       -5.63      5.63 o
  -1  15   6       32.75       25.02      8.79 o
   0  15   6       12.83       -1.43      5.78 o
   1  15   6       32.70       35.49      5.73 o
   2  15   6        0.42       -0.80      4.43 o
   3  15   6        9.14        6.61      5.01 o
   4  15   6       10.47        3.12      4.88 o
   5  15   6        1.03       -0.06      5.03 o
   6  15   6        5.01       17.98     10.22 o
   7  15   6       13.81        7.50      7.16 o
  -6  16   6        2.65       -6.79      6.79 o
  -5  16   6        1.63       -5.07      5.07 o
  -4  16   6       13.06       16.05      5.87 o
  -3  16   6       37.42       37.76      7.62 o
  -2  16   6        2.37        5.03      6.21 o
  -1  16   6        7.72       -3.13      6.21 o
   0  16   6        1.00       -5.78      5.78 o
   1  16   6        7.69       -5.76      5.76 o
   2  16   6        2.36       -0.96      4.86 o
   3  16   6       37.36       43.46      6.62 o
   4  16   6       13.03       12.26      5.44 o
   5  16   6        1.63        0.20      5.22 o
   6  16   6        2.64       -4.22      7.56 o
  -4  17   6        5.71       -5.38      5.38 o
  -3  17   6        4.66        1.59      5.89 o
  -2  17   6       12.57       22.57      7.37 o
  -1  17   6       49.37       47.81      8.49 o
   0  17   6        8.25        1.43      6.79 o
   1  17   6       49.44       48.24     12.67 o
   2  17   6       12.54        8.88      7.04 o
   3  17   6        4.67       -5.11      5.11 o
   4  17   6        5.71        1.30      5.65 o
  -1  18   6        0.46       -7.77      7.77 o
   0  18   6       28.18       25.34      8.38 o
   1  18   6        0.45       -6.50      6.50 o
   1   0   7      212.05      180.57      3.91 o
   2   0   7      466.82      432.72      7.12 o
   3   0   7      276.40      278.04      5.91 o
   4   0   7       14.85       20.85      1.72 o
   5   0   7      349.86      356.92      6.37 o
   6   0   7     1050.09      913.98     16.64 o
   7   0   7      138.60      121.89      7.25 o
   8   0   7      929.45      913.09     23.39 o
   9   0   7       15.03        9.81      8.17 o
  10   0   7      200.26      206.00     17.58 o
  11   0   7        0.03       -3.68      7.77 o
  12   0   7       12.96       10.22     10.63 o
  13   0   7        6.97       15.53     11.85 o
 -13   1   7        5.09       -4.50     11.04 o
 -12   1   7        7.93       -1.63      9.40 o
 -11   1   7       17.72       22.07      9.81 o
 -10   1   7       51.84       48.23     11.04 o
  -9   1   7       46.67       44.00     10.42 o
  -8   1   7      296.17      305.27     11.78 o
  -7   1   7      113.83      137.26      7.88 o
  -6   1   7      169.07      153.75      4.14 o
  -5   1   7      805.62      831.13     12.13 o
  -4   1   7      192.99      194.34      6.07 o
  -3   1   7       75.01       66.64      4.14 o
  -2   1   7     3857.08     3833.26     54.10 o
  -1   1   7     1265.38     1183.28     20.84 o
   0   1   7      226.76      194.33      5.27 o
   1   1   7     1265.55     1193.44     18.03 o
   2   1   7     3857.50     3835.88     62.53 o
   3   1   7       75.30       62.65      3.62 o
   4   1   7      192.94      182.76      4.12 o
   5   1   7      805.52      837.75     13.59 o
   6   1   7      169.48      159.08      4.72 o
   7   1   7      114.00      117.81      5.66 o
   8   1   7      296.05      288.15     18.80 o
   9   1   7       46.65       49.46      9.81 o
  10   1   7       51.78       44.14     10.63 o
  11   1   7       17.71       13.08      9.81 o
  12   1   7        7.93        4.09     10.22 o
  13   1   7        5.09        0.82     11.04 o
 -12   2   7        8.09       -4.09      9.40 o
 -11   2   7       15.56       20.03      9.81 o
 -10   2   7       25.99       34.33     10.22 o
  -9   2   7       93.89      106.72      7.66 o
  -8   2   7      407.36      388.22     13.54 o
  -7   2   7      299.61      281.64      7.98 o
  -6   2   7      494.96      464.20      7.90 o
  -5   2   7      130.88      123.07      3.64 o
  -4   2   7     4576.92     4630.25     57.79 o
  -3   2   7      131.26      124.38      4.39 o
  -2   2   7     5865.06     5667.33    112.86 o
  -1   2   7      912.65      837.22     18.64 o
   0   2   7     1281.71     1132.14     19.74 o
   1   2   7      912.35      827.68     15.18 o
   2   2   7     5862.89     5798.67     92.50 o
   3   2   7      131.50      117.01      4.56 o
   4   2   7     4579.62     4527.51     74.80 o
   5   2   7      131.09      118.12      3.91 o
   6   2   7      495.11      481.03     10.33 o
   7   2   7      299.56      275.83      6.67 o
   8   2   7      407.65      395.24     21.25 o
   9   2   7       93.99      110.76     12.26 o
  10   2   7       26.02       12.67      8.99 o
  11   2   7       15.57       -2.04      8.58 o
  12   2   7        8.11       10.63     10.63 o
 -12   3   7        7.87        0.41      9.81 o
 -11   3   7       17.12       12.26      9.81 o
 -10   3   7       19.85       23.08      6.74 o
  -9   3   7        6.64        5.79      4.81 o
  -8   3   7      116.79      123.94     13.28 o
  -7   3   7      223.38      213.37      7.37 o
  -6   3   7       53.84       54.36      2.73 o
  -5   3   7      424.85      424.05      7.40 o
  -4   3   7     2112.03     2159.25     31.52 o
  -3   3   7      186.57      208.79      7.08 o
  -2   3   7      333.01      342.92     13.08 o
  -1   3   7      672.94      588.19     11.03 o
   0   3   7      307.26      297.52      6.65 o
   1   3   7      672.24      579.42     14.16 o
   2   3   7      333.15      334.49      7.71 o
   3   3   7      186.35      217.92      6.13 o
   4   3   7     2111.10     2160.83     36.81 o
   5   3   7      425.11      408.33      9.72 o
   6   3   7       54.02       50.68      3.88 o
   7   3   7      223.41      219.85      9.03 o
   8   3   7      116.86      127.11     12.26 o
   9   3   7        6.67        6.13      7.77 o
  10   3   7       19.81       19.21      8.99 o
  11   3   7       17.09        5.72      8.99 o
  12   3   7        7.85        3.68      9.81 o
 -11   4   7        9.67        5.72      5.59 o
 -10   4   7       72.59       85.28      7.85 o
  -9   4   7       25.88       26.00      5.67 o
  -8   4   7      249.57      227.26     10.80 o
  -7   4   7       79.50       82.02      6.54 o
  -6   4   7       22.01       26.15      2.44 o
  -5   4   7      108.74      103.23      8.90 o
  -4   4   7      265.65      285.67      8.66 o
  -3   4   7      613.43      664.19     16.18 o
  -2   4   7     1687.62     1673.43     35.26 o
  -1   4   7       37.35       31.41      3.19 o
   0   4   7        2.65       10.57      3.29 o
   1   4   7       37.30       34.14      3.31 o
   2   4   7     1692.15     1675.66     30.28 o
   3   4   7      613.51      687.60     16.35 o
   4   4   7      265.92      283.34      7.54 o
   5   4   7      108.68      105.83      4.91 o
   6   4   7       21.98       30.48      3.44 o
   7   4   7       79.38       81.83      6.46 o
   8   4   7      249.39      239.10     16.35 o
   9   4   7       25.95       15.94      8.58 o
  10   4   7       72.48       63.35     11.44 o
  11   4   7        9.68       -0.41      8.58 o
  12   4   7        8.26       13.90     10.63 o
 -11   5   7        6.21       -3.68      7.36 o
 -10   5   7       55.74       48.64      8.99 o
  -9   5   7        1.48       -2.45      6.13 o
  -8   5   7       13.79       13.49      6.54 o
  -7   5   7      299.27      281.56     16.76 o
  -6   5   7       86.97       85.10      4.53 o
  -5   5   7       96.89       99.85      4.91 o
  -4   5   7      736.65      742.46     17.76 o
  -3   5   7     1096.82     1074.55     24.27 o
  -2   5   7     3655.27     3739.90     75.29 o
  -1   5   7      845.53      867.09     15.74 o
   0   5   7       46.74       37.32      3.54 o
   1   5   7      844.72      867.75     20.23 o
   2   5   7     3657.32     3761.81     77.15 o
   3   5   7     1097.10     1093.66     20.21 o
   4   5   7      737.31      735.39     19.77 o
   5   5   7       96.68      108.41      7.54 o
   6   5   7       86.88       84.93      4.85 o
   7   5   7      299.34      283.83     11.06 o
   8   5   7       13.78       11.50      6.74 o
   9   5   7        1.49       -6.95      6.95 o
  10   5   7       55.82       68.67     11.44 o
  11   5   7        6.22        0.41      8.58 o
  12   5   7       20.35        6.95     10.22 o
 -11   6   7       21.94       10.22      7.77 o
 -10   6   7       16.42       16.76      7.77 o
  -9   6   7       26.12       26.57      7.77 o
  -8   6   7       77.15       88.28      9.81 o
  -7   6   7       38.29       40.59      5.34 o
  -6   6   7      178.80      200.51      6.84 o
  -5   6   7       73.71       67.53      4.27 o
  -4   6   7        2.05        0.43      3.02 o
  -3   6   7       87.69       81.68      5.34 o
  -2   6   7     1251.30     1378.24     23.93 o
  -1   6   7       74.22       82.98      6.26 o
   0   6   7      111.57       88.94      4.09 o
   1   6   7       74.49       75.03      5.05 o
   2   6   7     1251.44     1370.95     24.78 o
   3   6   7       87.55       99.45      4.79 o
   4   6   7        2.00        0.84      2.49 o
   5   6   7       73.37       72.70      4.61 o
   6   6   7      179.00      199.84      7.52 o
   7   6   7       38.36       35.03      9.61 o
   8   6   7       77.20       90.42      7.33 o
   9   6   7       26.06       17.58      8.17 o
  10   6   7       16.39       17.17      9.40 o
  11   6   7       21.88       25.75     10.63 o
  12   6   7        0.74       -6.54      9.40 o
 -11   7   7        1.46       -4.50      7.77 o
 -10   7   7       23.90       19.62      8.17 o
  -9   7   7       17.88       31.06      8.17 o
  -8   7   7        2.00       -5.72      6.13 o
  -7   7   7       92.44       84.57     18.19 o
  -6   7   7      186.76      164.39      8.17 o
  -5   7   7      165.74      155.72      6.41 o
  -4   7   7      361.34      323.51     10.81 o
  -3   7   7      147.75      145.93      7.50 o
  -2   7   7      109.85      122.68      5.70 o
  -1   7   7     1149.71     1270.82     22.61 o
   0   7   7        0.01        4.19      2.28 o
   1   7   7     1149.66     1214.76     28.32 o
   2   7   7      110.42      116.41      5.42 o
   3   7   7      147.85      154.79      6.21 o
   4   7   7      361.44      345.44      9.18 o
   5   7   7      165.64      157.37      6.65 o
   6   7   7      186.79      176.49      7.30 o
   7   7   7       92.32       74.66      7.23 o
   8   7   7        2.02       -4.76      4.76 o
   9   7   7       17.92       16.76      8.58 o
  10   7   7       23.91       19.21      9.40 o
  11   7   7        1.46        6.54      9.40 o
 -11   8   7        2.27       -6.95      7.77 o
 -10   8   7        0.43       -4.90      6.95 o
  -9   8   7       24.59       20.03      8.58 o
  -8   8   7       38.38       53.13      9.40 o
  -7   8   7      389.03      376.07     18.39 o
  -6   8   7      102.37      100.11      5.65 o
  -5   8   7      468.95      471.12     11.66 o
  -4   8   7       69.03       69.83      5.88 o
  -3   8   7       41.72       43.67      5.18 o
  -2   8   7      340.60      354.09     19.20 o
  -1   8   7      210.83      205.41      6.56 o
   0   8   7        0.03       -1.44      2.57 o
   1   8   7      211.10      180.87     15.17 o
   2   8   7      340.47      327.02     10.78 o
   3   8   7       41.89       47.61      4.30 o
   4   8   7       68.83       66.81      6.12 o
   5   8   7      469.55      472.87     11.91 o
   6   8   7      102.19       95.87      9.11 o
   7   8   7      388.82      367.04     19.41 o
   8   8   7       38.35       47.86      6.63 o
   9   8   7       24.58       17.98      8.58 o
  10   8   7        0.43       -6.95      6.95 o
  11   8   7        2.26       -1.23      8.58 o
 -11   9   7       39.07       48.64     11.04 o
 -10   9   7        1.18        5.72      8.17 o
  -9   9   7        2.50       -6.95      6.95 o
  -8   9   7       21.62       20.03      8.17 o
  -7   9   7       47.42       53.54      6.63 o
  -6   9   7       50.25       43.87      6.36 o
  -5   9   7      383.21      350.32     10.41 o
  -4   9   7      353.83      321.47     11.97 o
  -3   9   7      242.06      228.89      9.94 o
  -2   9   7      332.15      363.18     12.58 o
  -1   9   7      460.66      458.02     11.03 o
   0   9   7      120.74      145.35      6.41 o
   1   9   7      460.63      461.17     11.29 o
   2   9   7      332.57      326.39      9.58 o
   3   9   7      242.65      228.80      8.15 o
   4   9   7      353.80      337.88      9.95 o
   5   9   7      383.03      369.14     10.55 o
   6   9   7       50.29       43.59      6.13 o
   7   9   7       47.54       43.57      6.79 o
   8   9   7       21.62       20.84      6.07 o
   9   9   7        2.51       -7.36      7.36 o
  10   9   7        1.16       15.12      8.99 o
  11   9   7       39.06       73.16     13.08 o
 -10  10   7        1.79        2.04      8.58 o
  -9  10   7       45.64       73.98     11.85 o
  -8  10   7       12.82       10.05      5.47 o
  -7  10   7      101.72       97.42      7.94 o
  -6  10   7       55.86       46.14      6.65 o
  -5  10   7       83.70       90.64      6.07 o
  -4  10   7      277.33      250.01     10.65 o
  -3  10   7       45.79       53.36      6.34 o
  -2  10   7      284.20      269.85     18.80 o
  -1  10   7      290.83      299.51      9.06 o
   0  10   7       79.71       86.06      5.35 o
   1  10   7      290.82      277.37      9.09 o
   2  10   7      284.06      269.77      8.91 o
   3  10   7       45.89       56.50      5.07 o
   4  10   7      278.07      243.37      8.95 o
   5  10   7       83.41       90.19      7.00 o
   6  10   7       55.95       46.31      6.04 o
   7  10   7      101.62       96.00      8.37 o
   8  10   7       12.80       12.93      6.54 o
   9  10   7       45.56       64.58     11.44 o
  10  10   7        1.78       15.12      9.81 o
 -10  11   7       25.95       15.53     10.22 o
  -9  11   7       34.05       43.32     11.04 o
  -8  11   7       18.97       19.42      6.21 o
  -7  11   7        9.26        5.37      5.52 o
  -6  11   7       19.36       26.93      6.21 o
  -5  11   7      235.12      255.12      9.40 o
  -4  11   7       63.90       68.29      7.04 o
  -3  11   7      286.17      286.30     11.97 o
  -2  11   7       54.70       50.69     11.44 o
  -1  11   7        9.77       14.17      4.15 o
   0  11   7       27.13       29.14      4.39 o
   1  11   7        9.75        4.46      4.06 o
   2  11   7       54.70       52.47      5.22 o
   3  11   7      286.53      301.95      9.96 o
   4  11   7       63.88       64.40      5.69 o
   5  11   7      235.17      251.84      9.50 o
   6  11   7       19.42       22.25      4.68 o
   7  11   7        9.22        1.43      6.74 o
   8  11   7       18.99       19.03      6.75 o
   9  11   7       34.03       61.31     11.85 o
  10  11   7       25.93       40.05     11.44 o
  -9  12   7        1.20       -7.77      7.77 o
  -8  12   7       10.47       11.24      6.21 o
  -7  12   7       28.44       39.55     14.51 o
  -6  12   7       78.58       84.40      8.38 o
  -5  12   7       98.20      100.88     13.18 o
  -4  12   7      110.41      115.10      8.79 o
  -3  12   7       62.42       62.20      7.21 o
  -2  12   7       44.51       25.55      6.36 o
  -1  12   7      241.95      248.25     15.53 o
   0  12   7      142.52      140.10      9.52 o
   1  12   7      241.73      251.72      9.25 o
   2  12   7       44.28       32.88      5.12 o
   3  12   7       62.41       62.86      5.95 o
   4  12   7      110.35      119.96      9.10 o
   5  12   7       98.47      105.46      6.81 o
   6  12   7       78.42       74.53      6.24 o
   7  12   7       28.45       23.64      6.86 o
   8  12   7       10.46       -5.92      5.92 o
   9  12   7        1.21        4.09      8.99 o
  -8  13   7       12.44       10.63      6.65 o
  -7  13   7        8.50       -0.80      6.05 o
  -6  13   7        9.32        0.58      6.21 o
  -5  13   7       20.37       20.97      5.11 o
  -4  13   7        1.67       -5.18      5.18 o
  -3  13   7        1.99       -6.06      6.74 o
  -2  13   7       56.18       48.18      7.21 o
  -1  13   7       49.44       40.08      7.37 o
   0  13   7       14.56        6.93      6.05 o
   1  13   7       49.23       49.32      5.62 o
   2  13   7       56.26       53.01      7.58 o
   3  13   7        1.98       -4.26      4.26 o
   4  13   7        1.67       -1.90      4.26 o
   5  13   7       20.32       16.99      5.73 o
   6  13   7        9.38        3.76      4.83 o
   7  13   7        8.48       -1.14      6.38 o
   8  13   7       12.44        2.47     19.21 o
  -8  14   7       14.72        5.08      7.08 o
  -7  14   7       30.67       30.40      7.80 o
  -6  14   7        9.61        9.93      6.79 o
  -5  14   7       85.66      108.09      9.78 o
  -4  14   7       57.49       58.01      7.62 o
  -3  14   7       47.60       47.28      7.62 o
  -2  14   7        7.74        5.11      6.07 o
  -1  14   7        4.47       -5.20      5.20 o
   0  14   7       19.70       17.62      6.34 o
   1  14   7        4.43       -4.25      4.25 o
   2  14   7        7.73       -1.83      4.45 o
   3  14   7       47.48       47.22      5.97 o
   4  14   7       57.51       65.89      6.63 o
   5  14   7       85.76      111.17      7.82 o
   6  14   7        9.62       13.61      6.92 o
   7  14   7       30.64       36.28      7.85 o
   8  14   7       14.71       16.73     21.05 o
  -7  15   7       25.25       13.69      7.51 o
  -6  15   7        8.43       -6.28      6.28 o
  -5  15   7       25.81       31.24      6.17 o
  -4  15   7       16.26       14.31      5.70 o
  -3  15   7       28.71       24.16      7.21 o
  -2  15   7       19.69       16.50      6.92 o
  -1  15   7        8.74       -5.92      5.92 o
   0  15   7        2.13        2.52      6.34 o
   1  15   7        8.61       -0.08      6.09 o
   2  15   7       19.69       19.66      5.32 o
   3  15   7       28.71       39.83      6.40 o
   4  15   7       16.30        6.43      5.31 o
   5  15   7       25.90       19.36      7.87 o
   6  15   7        8.42        6.23      6.78 o
   7  15   7       25.28       18.88      8.14 o
  -5  16   7       14.52        7.04      7.37 o
  -4  16   7       21.23       14.64      5.94 o
  -3  16   7       21.59       10.56     11.04 o
  -2  16   7        5.78        2.70     13.08 o
  -1  16   7        9.56        1.23      6.65 o
   0  16   7        3.98       -0.53      7.15 o
   1  16   7        9.53        0.93      6.46 o
   2  16   7        5.78        5.44     11.24 o
   3  16   7       21.55       22.69      5.89 o
   4  16   7       21.28       18.89      5.96 o
   5  16   7       14.52        2.16      5.57 o
  -4  17   7       29.21       24.36      6.67 o
  -3  17   7        0.72       -6.17      6.17 o
  -2  17   7        9.17        7.09     16.14 o
  -1  17   7        8.69        4.86      7.21 o
   0  17   7        0.80       -2.91      6.92 o
   1  17   7        8.71        3.88      7.23 o
   2  17   7        9.13        0.21      7.97 o
   3  17   7        0.72       -6.46      6.46 o
   4  17   7       29.13       31.98      7.20 o
   0   0   8       21.56       24.46      2.89 o
   1   0   8       12.36       22.80      2.45 o
   2   0   8       18.47       16.58      1.82 o
   3   0   8      627.91      605.57     10.62 o
   4   0   8      711.92      617.13      9.57 o
   5   0   8      157.35      139.86      5.20 o
   6   0   8      192.15      188.14      6.19 o
   7   0   8      980.94      967.97     18.89 o
   8   0   8      319.51      315.94     19.62 o
   9   0   8      138.86      172.48     16.35 o
  10   0   8      221.90      229.70     18.39 o
  11   0   8      122.38      130.38     15.12 o
  12   0   8        2.02       -6.54      9.81 o
 -12   1   8        1.97       -0.82      9.81 o
 -11   1   8        1.87       -8.17      8.17 o
 -10   1   8       12.65       25.34      9.40 o
  -9   1   8       35.00       38.01      9.81 o
  -8   1   8      163.33      160.53      9.13 o
  -7   1   8      424.65      421.59     10.49 o
  -6   1   8      193.28      181.92      4.72 o
  -5   1   8      356.76      332.66      6.23 o
  -4   1   8      758.67      741.88     10.94 o
  -3   1   8     1248.18     1193.13     18.79 o
  -2   1   8     1588.06     1544.28     26.82 o
  -1   1   8     2620.08     2522.81     42.16 o
   0   1   8      636.48      618.29     13.13 o
   1   1   8     2619.28     2547.78     36.58 o
   2   1   8     1587.39     1555.85     23.40 o
   3   1   8     1250.70     1220.14     16.57 o
   4   1   8      758.00      709.38     10.88 o
   5   1   8      357.27      318.77      6.81 o
   6   1   8      193.02      191.34      5.20 o
   7   1   8      425.22      419.09     12.96 o
   8   1   8      163.28      164.31     15.12 o
   9   1   8       34.80       30.65      9.40 o
  10   1   8       12.62       21.25      9.40 o
  11   1   8        1.89       -2.86      8.58 o
  12   1   8        1.97       -9.40      9.40 o
 -12   2   8        2.11       -8.58      9.40 o
 -11   2   8       40.78       40.05     11.44 o
 -10   2   8        7.06        4.50      8.99 o
  -9   2   8      109.78       90.89      8.79 o
  -8   2   8       25.06       30.59      5.29 o
  -7   2   8      598.44      561.95     12.82 o
  -6   2   8      158.52      156.76      4.41 o
  -5   2   8      383.88      394.11      7.25 o
  -4   2   8      608.31      588.80     14.69 o
  -3   2   8      660.29      618.28     12.50 o
  -2   2   8      992.55      939.66     17.46 o
  -1   2   8     4003.08     3737.77     74.13 o
   0   2   8     2404.29     2319.98     38.62 o
   1   2   8     4000.52     3670.74     74.13 o
   2   2   8      992.31      954.26     17.54 o
   3   2   8      659.28      634.24     18.04 o
   4   2   8      607.54      573.98     12.34 o
   5   2   8      384.63      410.39      7.80 o
   6   2   8      158.29      169.18      7.76 o
   7   2   8      598.23      575.70     12.78 o
   8   2   8       25.00       31.47      8.99 o
   9   2   8      109.87      101.77     12.67 o
  10   2   8        7.04       11.44      8.58 o
  11   2   8       40.82       37.60     11.04 o
  12   2   8        2.10        8.99     10.22 o
 -12   3   8       18.69        5.31     11.04 o
 -11   3   8        5.37       10.63      9.81 o
 -10   3   8      135.63      156.95     15.53 o
  -9   3   8      143.47      150.05      9.23 o
  -8   3   8        8.50        0.94      4.31 o
  -7   3   8      428.90      429.12      9.23 o
  -6   3   8      509.67      459.14      8.29 o
  -5   3   8      520.24      477.73      9.08 o
  -4   3   8      523.85      531.51     11.16 o
  -3   3   8      238.75      232.08     11.65 o
  -2   3   8      240.74      229.01      7.65 o
  -1   3   8        6.70       10.60      4.50 o
   0   3   8      299.64      289.00      6.72 o
   1   3   8        6.73        6.23      3.83 o
   2   3   8      240.26      228.41     15.98 o
   3   3   8      238.82      231.33      6.68 o
   4   3   8      524.07      532.38     11.63 o
   5   3   8      519.60      482.40     10.99 o
   6   3   8      509.95      489.54     11.18 o
   7   3   8      428.57      429.94     13.54 o
   8   3   8        8.50        3.68      7.36 o
   9   3   8      143.61      125.07     13.90 o
  10   3   8      135.56      129.16     14.31 o
  11   3   8        5.37       11.44      9.40 o
  12   3   8       18.78       18.80     11.04 o
 -10   4   8       49.67       52.73      8.99 o
  -9   4   8        6.50        4.90      5.72 o
  -8   4   8       22.36       35.56      7.36 o
  -7   4   8      216.24      198.68      8.66 o
  -6   4   8       16.68       14.95      3.30 o
  -5   4   8       54.13       59.13      3.19 o
  -4   4   8      347.86      352.77     10.39 o
  -3   4   8      717.13      726.20     17.48 o
  -2   4   8      645.55      605.81     15.17 o
  -1   4   8       58.81       57.12      4.21 o
   0   4   8      598.71      591.92     11.67 o
   1   4   8       59.19       62.09      4.47 o
   2   4   8      644.80      605.90     12.43 o
   3   4   8      717.07      732.20     14.55 o
   4   4   8      347.21      358.40      8.88 o
   5   4   8       54.33       62.68      4.09 o
   6   4   8       16.64       16.49      3.89 o
   7   4   8      215.98      228.11      7.76 o
   8   4   8       22.36       21.25      8.58 o
   9   4   8        6.48       10.22      8.17 o
  10   4   8       49.62       55.59     11.44 o
  11   4   8       63.24       63.35     12.67 o
  12   4   8       11.26       13.49     11.04 o
 -10   5   8       42.29       46.19      8.58 o
  -9   5   8        1.21       -3.68      5.72 o
  -8   5   8       32.61       31.47      7.77 o
  -7   5   8       88.02       96.26      6.50 o
  -6   5   8      109.29      100.58      4.31 o
  -5   5   8       61.89       68.30      4.44 o
  -4   5   8       34.93       38.64      4.12 o
  -3   5   8      152.81      146.87      6.63 o
  -2   5   8      197.83      209.00      7.94 o
  -1   5   8      355.21      329.51      9.13 o
   0   5   8      133.34      125.35      4.50 o
   1   5   8      355.68      335.18     23.79 o
   2   5   8      197.95      216.65      7.23 o
   3   5   8      153.56      144.36      5.58 o
   4   5   8       34.95       33.48      3.46 o
   5   5   8       61.63       72.92      4.87 o
   6   5   8      109.46      100.73      5.25 o
   7   5   8       88.05       72.70      6.63 o
   8   5   8       32.70       25.43      5.40 o
   9   5   8        1.24       -5.72      6.54 o
  10   5   8       42.24       44.14     10.63 o
  11   5   8       12.84       15.12     10.22 o
  12   5   8       28.46       31.47     11.85 o
 -11   6   8        9.63       12.26      8.17 o
 -10   6   8      100.20      108.72     11.85 o
  -9   6   8       19.79       17.98      7.36 o
  -8   6   8      103.09      105.45     10.63 o
  -7   6   8      117.04      117.25     10.42 o
  -6   6   8      145.40      143.65      8.05 o
  -5   6   8      174.43      177.73      6.54 o
  -4   6   8      295.17      310.08     10.83 o
  -3   6   8      651.88      652.32     22.89 o
  -2   6   8      146.94      157.39      7.33 o
  -1   6   8      489.11      481.74     11.53 o
   0   6   8       15.51       10.94      2.28 o
   1   6   8      489.16      468.81     13.29 o
   2   6   8      146.84      154.16      6.05 o
   3   6   8      652.09      651.90     13.76 o
   4   6   8      295.74      291.08      8.40 o
   5   6   8      174.49      177.31      6.82 o
   6   6   8      145.25      153.03      6.65 o
   7   6   8      117.09      116.18      8.08 o
   8   6   8      103.22      114.15     13.49 o
   9   6   8       19.80       16.35      8.58 o
  10   6   8      100.07      105.86     13.49 o
  11   6   8        9.63        2.45      9.40 o
  12   6   8       10.35       17.58     11.44 o
 -11   7   8        1.40       -2.04      7.36 o
 -10   7   8       24.93       30.65      8.99 o
  -9   7   8        1.27       -6.13      6.54 o
  -8   7   8      130.30      120.16     11.85 o
  -7   7   8        0.33       -4.02      4.02 o
  -6   7   8       67.47       61.71      4.82 o
  -5   7   8        8.12       20.52      3.52 o
  -4   7   8        6.88        0.49      3.43 o
  -3   7   8      231.02      226.02      9.19 o
  -2   7   8     1192.14     1214.57     21.84 o
  -1   7   8       60.72       72.89      4.06 o
   0   7   8      360.27      373.07      9.06 o
   1   7   8       60.71       67.44      5.34 o
   2   7   8     1192.85     1212.70     22.57 o
   3   7   8      231.06      235.84      7.54 o
   4   7   8        6.87        4.20      3.11 o
   5   7   8        8.14       13.86      3.58 o
   6   7   8       67.64       67.10      5.18 o
   7   7   8        0.33       -6.13      6.13 o
   8   7   8      129.97      127.25      8.61 o
   9   7   8        1.28       -6.95      6.95 o
  10   7   8       24.84       29.84     10.22 o
  11   7   8        1.40       -4.90      8.58 o
 -11   8   8        1.28        2.45      8.17 o
 -10   8   8        1.42        3.27      7.36 o
  -9   8   8        6.37        6.95      7.77 o
  -8   8   8      145.34      152.86     13.49 o
  -7   8   8       16.08       11.12      5.18 o
  -6   8   8      353.66      350.16     10.14 o
  -5   8   8       10.36        4.18      3.52 o
  -4   8   8      197.92      212.78     14.10 o
  -3   8   8       32.21       26.01      4.76 o
  -2   8   8      344.71      356.42     17.17 o
  -1   8   8      382.62      390.58      9.62 o
   0   8   8        3.34       -1.14      2.67 o
   1   8   8      381.91      398.01     14.51 o
   2   8   8      343.99      347.70      9.56 o
   3   8   8       32.24       30.09      3.88 o
   4   8   8      198.30      197.06     10.90 o
   5   8   8       10.33        9.68      3.84 o
   6   8   8      353.86      355.32     10.51 o
   7   8   8       16.13        7.56      7.77 o
   8   8   8      145.18      145.70      9.65 o
   9   8   8        6.40       -6.54      7.36 o
  10   8   8        1.39       11.04      8.99 o
  11   8   8        1.28       15.53     10.22 o
 -11   9   8        8.75        6.54      9.40 o
 -10   9   8       27.46       24.11      9.40 o
  -9   9   8       47.15       38.42      9.81 o
  -8   9   8       46.97       57.63      9.81 o
  -7   9   8       18.48       17.85     10.22 o
  -6   9   8       12.43        7.88      5.34 o
  -5   9   8       16.70       16.43      4.15 o
  -4   9   8      118.79      118.97      7.74 o
  -3   9   8      282.63      278.13     11.10 o
  -2   9   8      452.58      472.06     14.73 o
  -1   9   8        5.11       -1.57      3.06 o
   0   9   8      108.11      103.01      5.63 o
   1   9   8        5.18        0.45      2.13 o
   2   9   8      452.44      471.12     11.93 o
   3   9   8      282.63      277.68      8.95 o
   4   9   8      118.56      119.58      6.31 o
   5   9   8       16.60       14.64      4.20 o
   6   9   8       12.35       14.87      4.20 o
   7   9   8       18.43       22.11      9.40 o
   8   9   8       46.98       53.66     15.53 o
   9   9   8       47.08       38.83     10.22 o
  10   9   8       27.43       24.93     10.22 o
  11   9   8        8.75        5.72      9.40 o
 -10  10   8        6.71        0.82      8.58 o
  -9  10   8       28.12       26.98      9.40 o
  -8  10   8       42.90       38.42      9.81 o
  -7  10   8       14.55        8.99      5.49 o
  -6  10   8       19.32       19.38      5.92 o
  -5  10   8      174.14      196.29      8.21 o
  -4  10   8       60.36       56.86      6.57 o
  -3  10   8        9.30        3.35      5.00 o
  -2  10   8       20.42       19.43      5.63 o
  -1  10   8      175.52      189.50     11.65 o
   0  10   8      282.83      299.64      9.30 o
   1  10   8      176.09      184.53      9.97 o
   2  10   8       20.53       18.15      4.32 o
   3  10   8        9.22        6.53      4.43 o
   4  10   8       60.15       59.27      5.57 o
   5  10   8      174.48      189.61      8.20 o
   6  10   8       19.30       17.34      4.39 o
   7  10   8       14.63       16.76      8.99 o
   8  10   8       42.99       59.87      7.94 o
   9  10   8       28.06       42.51     10.63 o
  10  10   8        6.72        6.54      9.40 o
 -10  11   8       16.31       16.76     10.63 o
  -9  11   8       21.84       13.90      9.81 o
  -8  11   8        6.41        6.36      5.69 o
  -7  11   8       15.25        9.76      5.76 o
  -6  11   8      106.56       92.24     15.53 o
  -5  11   8       40.09       44.63      7.24 o
  -4  11   8      269.36      254.33     11.52 o
  -3  11   8       53.08       44.41      6.63 o
  -2  11   8      658.02      659.73     19.34 o
  -1  11   8       75.30       72.88     12.26 o
   0  11   8        2.47        4.67      4.08 o
   1  11   8       75.51       67.75      5.45 o
   2  11   8      658.20      647.61     20.76 o
   3  11   8       52.97       57.45      5.54 o
   4  11   8      269.72      258.16      9.42 o
   5  11   8       40.22       47.15      7.09 o
   6  11   8      106.44      105.96      6.87 o
   7  11   8       15.28       19.51      6.46 o
   8  11   8        6.43       -8.79      8.79 o
   9  11   8       21.89       11.85      9.40 o
  10  11   8       16.29       21.66     10.63 o
  -9  12   8       15.02       22.48     10.22 o
  -8  12   8        7.50        5.60      7.15 o
  -7  12   8       22.18       20.90     13.90 o
  -6  12   8       17.50       16.11      6.21 o
  -5  12   8       77.26       85.81      6.65 o
  -4  12   8       13.83       12.54      5.59 o
  -3  12   8       39.56       40.17      6.75 o
  -2  12   8       79.74       88.50      8.32 o
  -1  12   8      123.88      133.64     14.10 o
   0  12   8       75.80       58.75      8.99 o
   1  12   8      123.65      123.32      7.19 o
   2  12   8       79.87       89.54      6.34 o
   3  12   8       39.50       51.91      5.54 o
   4  12   8       13.81       13.36      4.55 o
   5  12   8       77.28       98.85      6.99 o
   6  12   8       17.54        6.29      4.56 o
   7  12   8       22.19       17.94     14.31 o
   8  12   8        7.49        3.46      6.75 o
   9  12   8       15.04       27.38     10.63 o
  -8  13   8        8.22        5.99      6.50 o
  -7  13   8        0.40       -5.14      5.92 o
  -6  13   8       24.63       35.62      7.50 o
  -5  13   8       14.59       10.64      4.92 o
  -4  13   8        3.17       -5.47      5.47 o
  -3  13   8        5.02        7.82      5.88 o
  -2  13   8       63.24       51.02      7.51 o
  -1  13   8        9.11        4.76      6.13 o
   0  13   8      158.53      174.44     19.82 o
   1  13   8        9.16       13.23      4.73 o
   2  13   8       63.13       55.60      5.89 o
   3  13   8        5.08       -1.31      4.39 o
   4  13   8        3.17       -4.21      4.21 o
   5  13   8       14.58        7.98      4.90 o
   6  13   8       24.63       37.80      8.14 o
   7  13   8        0.41       -6.61     15.12 o
   8  13   8        8.25        1.75     15.74 o
  -7  14   8       27.57       28.80     11.24 o
  -6  14   8       23.83       22.28      7.37 o
  -5  14   8       34.16       48.48      6.43 o
  -4  14   8       48.84       51.09      8.14 o
  -3  14   8        8.16       14.03      8.38 o
  -2  14   8       26.39       15.55      6.50 o
  -1  14   8       49.02       52.27      8.09 o
   0  14   8        0.41       -8.38      8.38 o
   1  14   8       49.13       32.26      7.33 o
   2  14   8       26.51       34.58     12.97 o
   3  14   8        8.14        1.64      4.83 o
   4  14   8       48.90       61.33      6.57 o
   5  14   8       34.16       44.44      6.48 o
   6  14   8       23.82       35.03      8.17 o
   7  14   8       27.62       42.33      8.49 o
  -6  15   8        2.21       -6.50      6.50 o
  -5  15   8       31.49       25.40      7.50 o
  -4  15   8        3.13       -0.48      6.28 o
  -3  15   8        3.13       -6.21      6.21 o
  -2  15   8        2.82       -6.07      6.07 o
  -1  15   8       19.60       14.51      7.23 o
   0  15   8        5.71       -6.05      6.05 o
   1  15   8       19.61       27.29      7.33 o
   2  15   8        2.82       -0.63      6.28 o
   3  15   8        3.14       -2.91      4.83 o
   4  15   8        3.12       -4.35      5.01 o
   5  15   8       31.53       41.45      6.49 o
   6  15   8        2.21       -6.57      6.57 o
  -5  16   8        4.72       -0.18      7.37 o
  -4  16   8        0.61       -5.16      5.16 o
  -3  16   8        2.46       -6.07      6.07 o
  -2  16   8        0.90       -6.50      6.50 o
  -1  16   8       73.92       84.54     22.07 o
   0  16   8        0.89       -6.21      6.21 o
   1  16   8       74.06       80.31      9.83 o
   2  16   8        0.89       -8.58      8.58 o
   3  16   8        2.48       -6.63      6.63 o
   4  16   8        0.60       -3.96      5.25 o
   5  16   8        4.71       -5.48      5.48 o
  -3  17   8        8.32        0.67      7.33 o
  -2  17   8        5.28       -6.21      6.21 o
  -1  17   8        8.59        8.58      7.65 o
   0  17   8        2.89       -1.18      7.37 o
   1  17   8        8.57       10.26      7.79 o
   2  17   8        5.29       -1.94      8.38 o
   3  17   8        8.34       -6.83      6.95 o
   1   0   9       13.44       14.74      4.37 o
   2   0   9        5.25        5.14      1.62 o
   3   0   9     3262.36     3196.56     46.03 o
   4   0   9      749.39      746.26     11.33 o
   5   0   9       82.75       93.79      3.62 o
   6   0   9        6.29        8.33      2.26 o
   7   0   9       58.50       54.81      5.75 o
   8   0   9      261.88      248.91     17.98 o
   9   0   9      325.80      323.71     20.84 o
  10   0   9       39.98       47.82     11.44 o
  11   0   9        0.55        2.86      9.40 o
  12   0   9       14.14       22.48     11.85 o
 -12   1   9       10.35        5.72     10.22 o
 -11   1   9       28.89       37.19     11.44 o
 -10   1   9       67.65       73.98     12.26 o
  -9   1   9       44.26       43.32     11.04 o
  -8   1   9      351.57      352.32     20.84 o
  -7   1   9      815.39      776.69     16.28 o
  -6   1   9      303.06      295.93      7.11 o
  -5   1   9      831.44      769.54     11.80 o
  -4   1   9     1441.22     1431.37     19.53 o
  -3   1   9     1189.39     1114.06     17.81 o
  -2   1   9      242.64      248.63      6.68 o
  -1   1   9      981.60      897.75     16.91 o
   0   1   9      226.09      217.72      6.14 o
   1   1   9      980.36      902.27     14.61 o
   2   1   9      243.24      246.93      5.93 o
   3   1   9     1189.03     1118.23     17.88 o
   4   1   9     1443.09     1392.04     19.37 o
   5   1   9      830.03      772.90     13.03 o
   6   1   9      302.99      298.52      8.38 o
   7   1   9      815.16      789.17     20.48 o
   8   1   9      352.12      360.09     20.84 o
   9   1   9       44.22       45.37     10.63 o
  10   1   9       67.70       65.40     11.85 o
  11   1   9       29.02       17.17     10.22 o
  12   1   9       10.37       13.49     11.44 o
 -12   2   9       20.97       23.71     12.26 o
 -11   2   9        0.65       -6.95      8.99 o
 -10   2   9       69.09       77.25     13.08 o
  -9   2   9      259.66      264.85     19.62 o
  -8   2   9       38.58       37.31      5.75 o
  -7   2   9      265.00      259.47      8.32 o
  -6   2   9      545.20      571.81      9.73 o
  -5   2   9      284.16      242.16      5.53 o
  -4   2   9      107.84       96.97      4.19 o
  -3   2   9      219.09      189.81      5.98 o
  -2   2   9      271.87      287.93      7.39 o
  -1   2   9      170.76      168.52      5.62 o
   0   2   9        2.90        5.80      1.80 o
   1   2   9      170.23      174.73      6.65 o
   2   2   9      272.24      303.42      7.63 o
   3   2   9      220.26      185.76      6.99 o
   4   2   9      107.64      113.52      5.25 o
   5   2   9      284.62      260.79      7.76 o
   6   2   9      545.57      567.98     12.81 o
   7   2   9      265.09      281.11      8.48 o
   8   2   9       38.72       35.15      9.40 o
   9   2   9      259.40      299.59     19.62 o
  10   2   9       69.09       73.57     12.26 o
  11   2   9        0.63       -0.41      8.99 o
  12   2   9       20.97       25.75     11.85 o
 -12   3   9        8.82       15.94     11.44 o
 -11   3   9       30.45       24.11     11.04 o
 -10   3   9       42.49       52.73     11.85 o
  -9   3   9       25.89       35.84      7.97 o
  -8   3   9      238.58      235.87     10.79 o
  -7   3   9       70.77       69.67      4.16 o
  -6   3   9      363.69      367.90      7.64 o
  -5   3   9      136.19      139.68      4.68 o
  -4   3   9     1097.63     1068.16     19.74 o
  -3   3   9      246.28      232.48      6.76 o
  -2   3   9     2613.19     2611.56     54.04 o
  -1   3   9     1237.95     1185.18     26.30 o
   0   3   9      339.19      314.72      7.50 o
   1   3   9     1236.47     1163.94     26.15 o
   2   3   9     2614.98     2651.09     44.28 o
   3   3   9      246.11      232.94      6.91 o
   4   3   9     1096.89     1068.95     25.66 o
   5   3   9      136.63      147.52      7.89 o
   6   3   9      363.48      397.66     10.14 o
   7   3   9       70.83       63.03      8.99 o
   8   3   9      238.64      246.46     17.58 o
   9   3   9       25.84       30.25      9.40 o
  10   3   9       42.39       48.23     11.44 o
  11   3   9       30.35       18.39     10.63 o
  12   3   9        8.85       15.53     11.04 o
  -9   4   9       12.33        8.99      6.13 o
  -8   4   9      263.63      240.74     14.31 o
  -7   4   9       57.37       66.47      4.53 o
  -6   4   9       66.71       74.39      3.73 o
  -5   4   9       35.28       36.45      3.00 o
  -4   4   9       33.12       28.68      3.89 o
  -3   4   9      850.52      851.11     24.11 o
  -2   4   9        2.74       -2.04      2.55 o
  -1   4   9      300.64      292.78      6.91 o
   0   4   9      690.97      679.44     13.25 o
   1   4   9      299.83      292.53      7.50 o
   2   4   9        2.79        3.08      2.27 o
   3   4   9      848.97      853.75     16.67 o
   4   4   9       33.25       30.54      3.46 o
   5   4   9       35.13       35.35      3.76 o
   6   4   9       67.11       73.93      4.91 o
   7   4   9       57.28       74.15      6.22 o
   8   4   9      263.74      237.88     17.17 o
   9   4   9       12.30       15.12      8.58 o
  10   4   9        6.14        2.04      8.58 o
  11   4   9       14.80       21.66     11.04 o
  12   4   9       10.65        5.31     10.63 o
 -10   5   9       22.56       29.84      7.77 o
  -9   5   9       15.00       24.52      7.36 o
  -8   5   9      113.70      112.40     10.63 o
  -7   5   9      131.91      114.19      7.37 o
  -6   5   9      152.22      135.33      5.13 o
  -5   5   9      129.50      141.78      5.80 o
  -4   5   9      185.30      175.98      7.50 o
  -3   5   9      144.01      137.14      6.92 o
  -2   5   9       93.28       81.84     12.87 o
  -1   5   9      138.81      146.58     16.14 o
   0   5   9      350.68      366.81      8.47 o
   1   5   9      138.84      144.21      5.22 o
   2   5   9       93.54       94.97      4.68 o
   3   5   9      144.01      147.32      5.82 o
   4   5   9      185.09      173.11      6.52 o
   5   5   9      129.68      136.07      6.03 o
   6   5   9      152.32      143.77      6.49 o
   7   5   9      131.80      119.13      7.79 o
   8   5   9      113.76      131.75      8.43 o
   9   5   9       14.96        2.86      7.77 o
  10   5   9       22.54       35.56     10.63 o
  11   5   9        2.44        5.72      9.81 o
  12   5   9        2.61        2.45     11.04 o
 -10   6   9        4.90       10.22      7.36 o
  -9   6   9       30.79       23.71      7.77 o
  -8   6   9       30.40       39.24      8.17 o
  -7   6   9       51.57       47.50      6.07 o
  -6   6   9       83.16       93.26      5.22 o
  -5   6   9       11.39       10.42      4.48 o
  -4   6   9      372.11      365.14     17.98 o
  -3   6   9      154.01      179.39      7.91 o
  -2   6   9      112.77       91.06     18.80 o
  -1   6   9      646.13      646.88     38.22 o
   0   6   9        9.04        3.01      2.28 o
   1   6   9      646.33      661.16     13.49 o
   2   6   9      112.69      112.03      7.02 o
   3   6   9      153.83      170.65      8.14 o
   4   6   9      372.32      366.98      9.75 o
   5   6   9       11.38        3.84      3.18 o
   6   6   9       83.61      105.36      5.97 o
   7   6   9       51.49       64.77     14.10 o
   8   6   9       30.28       27.82      5.92 o
   9   6   9       30.86       34.33      9.81 o
  10   6   9        4.89        2.86      8.58 o
  11   6   9       44.12       69.89     13.08 o
 -11   7   9        3.61        1.23      8.17 o
 -10   7   9       20.49       23.30      8.17 o
  -9   7   9       87.20       78.48     11.04 o
  -8   7   9      121.18       93.60     11.04 o
  -7   7   9       39.01       33.59      9.40 o
  -6   7   9       21.22       21.07      3.96 o
  -5   7   9      105.92      104.38      6.63 o
  -4   7   9      259.30      248.88      9.89 o
  -3   7   9      124.82      126.66      7.62 o
  -2   7   9      125.34      137.32     13.90 o
  -1   7   9       81.59       75.14      4.11 o
   0   7   9       20.87       24.17      3.17 o
   1   7   9       81.73       73.11      4.61 o
   2   7   9      124.98      123.00      5.73 o
   3   7   9      124.57      123.63      7.46 o
   4   7   9      258.39      242.10      8.02 o
   5   7   9      105.62       97.70      5.89 o
   6   7   9       21.16       16.98      4.39 o
   7   7   9       39.08       31.99      6.54 o
   8   7   9      121.24      122.10      8.66 o
   9   7   9       87.20       87.47     12.67 o
  10   7   9       20.45       20.84     10.22 o
  11   7   9        3.60       -2.86      9.40 o
 -11   8   9        6.32        2.86      8.99 o
 -10   8   9       14.38       21.66      8.99 o
  -9   8   9       25.80       37.60      9.40 o
  -8   8   9        8.78       11.85      7.36 o
  -7   8   9      110.88      118.55      8.38 o
  -6   8   9      273.81      266.22      9.07 o
  -5   8   9       64.11       52.95      6.74 o
  -4   8   9       89.82       88.85     13.08 o
  -3   8   9       62.79       52.32      6.05 o
  -2   8   9      336.73      327.22     11.68 o
  -1   8   9      247.01      215.75      9.52 o
   0   8   9        0.07        0.84      2.82 o
   1   8   9      246.83      225.18      7.52 o
   2   8   9      336.43      309.11      9.01 o
   3   8   9       62.62       58.46      4.69 o
   4   8   9       89.61       82.89      6.24 o
   5   8   9       64.08       58.53      6.34 o
   6   8   9      274.42      262.50      9.25 o
   7   8   9      110.82      119.73      8.81 o
   8   8   9        8.78        9.40      5.78 o
   9   8   9       25.81       35.97     10.22 o
  10   8   9       14.32       26.16     10.63 o
  11   8   9        6.34        2.86      9.81 o
 -10   9   9        0.89       -2.86      8.58 o
  -9   9   9        9.75        5.72      8.17 o
  -8   9   9       62.16       79.29     11.04 o
  -7   9   9       30.11       33.82      6.36 o
  -6   9   9      248.17      244.59     11.70 o
  -5   9   9       11.38        4.42      5.52 o
  -4   9   9      346.40      354.51     12.80 o
  -3   9   9      170.86      160.33     11.65 o
  -2   9   9      585.67      576.80     17.31 o
  -1   9   9     1036.50     1080.04     26.58 o
   0   9   9        6.74        6.15      3.47 o
   1   9   9     1036.68     1062.31     27.47 o
   2   9   9      586.68      596.93     13.96 o
   3   9   9      170.43      166.50      8.61 o
   4   9   9      346.07      362.13     10.67 o
   5   9   9       11.29        4.52      3.92 o
   6   9   9      248.22      238.09      9.02 o
   7   9   9       30.07       33.82      6.65 o
   8   9   9       62.15       87.18      8.38 o
   9   9   9        9.74        5.72      8.58 o
  10   9   9        0.89        6.54      9.40 o
 -10  10   9       29.61       35.15     11.04 o
  -9  10   9        1.01        6.54      8.58 o
  -8  10   9        7.62       13.08      8.58 o
  -7  10   9        4.55       -4.17      5.05 o
  -6  10   9       12.26        4.73      6.54 o
  -5  10   9        5.71        1.00      4.71 o
  -4  10   9       23.70       19.32      5.47 o
  -3  10   9      116.09       84.40      7.62 o
  -2  10   9      294.62      303.18     22.89 o
  -1  10   9      477.73      470.18     15.73 o
   0  10   9      382.84      388.14     12.78 o
   1  10   9      477.92      458.96     15.46 o
   2  10   9      295.28      298.88     15.49 o
   3  10   9      115.96      108.27      6.57 o
   4  10   9       23.72       18.74      4.45 o
   5  10   9        5.74       -0.37      4.11 o
   6  10   9       12.29       10.36      4.26 o
   7  10   9        4.64        6.20      5.76 o
   8  10   9        7.61       -1.54      6.05 o
   9  10   9        1.00        1.63      8.99 o
  10  10   9       29.63       31.47     11.44 o
  -9  11   9       14.54        6.95      8.99 o
  -8  11   9       61.50       57.22     11.44 o
  -7  11   9       25.41       20.23      6.36 o
  -6  11   9        5.44        2.33      5.34 o
  -5  11   9       32.96       24.34      4.85 o
  -4  11   9        7.09        4.71      5.18 o
  -3  11   9       97.99      107.00      8.37 o
  -2  11   9      138.66      150.39      9.68 o
  -1  11   9      139.75      169.81     10.52 o
   0  11   9      872.49      890.17     32.29 o
   1  11   9      139.97      157.16     10.26 o
   2  11   9      138.27      143.04      7.38 o
   3  11   9       97.94      100.16      6.65 o
   4  11   9        7.01        4.34      4.11 o
   5  11   9       33.06       31.09      6.35 o
   6  11   9        5.41        2.09      6.66 o
   7  11   9       25.44       25.95      7.04 o
   8  11   9       61.60       53.22      8.20 o
   9  11   9       14.54       14.71     10.63 o
  -9  12   9        6.04       11.04      9.81 o
  -8  12   9       37.23       31.89     15.12 o
  -7  12   9        7.23        6.88      6.54 o
  -6  12   9        1.60       -5.49      5.49 o
  -5  12   9       16.39        6.98      4.61 o
  -4  12   9       22.87       19.16      8.17 o
  -3  12   9       62.02       61.16      7.66 o
  -2  12   9       29.35       22.02      6.63 o
  -1  12   9      121.90      117.89      9.36 o
   0  12   9       25.92       21.84      6.50 o
   1  12   9      121.81      109.14      9.10 o
   2  12   9       29.30       31.69      5.15 o
   3  12   9       61.82       57.73      6.00 o
   4  12   9       22.89       28.05      5.22 o
   5  12   9       16.36        2.46      6.07 o
   6  12   9        1.61       -1.20      4.31 o
   7  12   9        7.23       -9.11     10.42 o
   8  12   9       37.23       43.71      8.23 o
   9  12   9        6.07        3.27      9.81 o
  -8  13   9       10.91       11.97     11.44 o
  -7  13   9       24.59       26.57      7.51 o
  -6  13   9       33.19       41.47     12.26 o
  -5  13   9       25.12       25.64      5.63 o
  -4  13   9        2.30       -5.49      5.49 o
  -3  13   9       32.96       22.65      6.79 o
  -2  13   9       88.64       94.70      9.07 o
  -1  13   9      139.42      142.40     10.52 o
   0  13   9       86.73       74.78     12.26 o
   1  13   9      139.43      146.83     10.39 o
   2  13   9       88.60       85.16      6.61 o
   3  13   9       32.99       34.28      5.41 o
   4  13   9        2.28       -4.19      8.98 o
   5  13   9       25.00       24.21      5.50 o
   6  13   9       33.16       32.35      6.00 o
   7  13   9       24.58       37.60     10.63 o
   8  13   9       10.86       -0.04     14.92 o
  -7  14   9       41.80       41.54      8.37 o
  -6  14   9        3.91       -6.36      6.36 o
  -5  14   9       22.28       23.90      5.87 o
  -4  14   9        1.86       -4.35      9.20 o
  -3  14   9        9.09       -0.64      6.21 o
  -2  14   9       13.44        7.36     11.04 o
  -1  14   9        6.49        3.81      6.50 o
   0  14   9       36.91       22.43      7.08 o
   1  14   9        6.50       -2.24      6.17 o
   2  14   9       13.45        4.55      6.46 o
   3  14   9        9.09       -2.52      4.69 o
   4  14   9        1.84       -4.74      4.74 o
   5  14   9       22.31       15.83      5.43 o
   6  14   9        3.89       -6.34      6.34 o
   7  14   9       41.82       60.64     12.06 o
  -6  15   9       18.50       17.99     17.78 o
  -5  15   9        0.57       -4.97      4.97 o
  -4  15   9       43.40       39.98      8.49 o
  -3  15   9        8.61        4.90      6.65 o
  -2  15   9       35.76       29.76      7.79 o
  -1  15   9       32.41       32.01     17.98 o
   0  15   9       19.91       25.78      7.79 o
   1  15   9       32.47       32.20      7.94 o
   2  15   9       35.80       36.35      8.23 o
   3  15   9        8.64        0.29      6.75 o
   4  15   9       43.32       35.65      6.27 o
   5  15   9        0.59       -4.94      4.94 o
   6  15   9       18.52       28.97      8.38 o
  -4  16   9        5.49       -3.53      5.39 o
  -3  16   9        0.26       -6.46      6.46 o
  -2  16   9       20.07       11.40      7.65 o
  -1  16   9        8.24        4.95      7.65 o
   0  16   9        3.42       -0.04      7.37 o
   1  16   9        8.24        8.75      7.33 o
   2  16   9       20.04       14.65     12.47 o
   3  16   9        0.25       -6.46      6.46 o
   4  16   9        5.51       -6.48      6.48 o
  -2  17   9       21.63       15.71      7.79 o
  -1  17   9        6.65        4.04     15.94 o
   0  17   9       59.05       56.90     21.46 o
   1  17   9        6.65       -0.61      7.51 o
   2  17   9       21.66       22.78      8.52 o
   0   0  10      470.63      455.50     14.51 o
   1   0  10     1415.62     1389.26     21.61 o
   2   0  10      373.77      395.40      7.95 o
   3   0  10      244.04      227.84      6.04 o
   4   0  10       58.81       46.09      2.69 o
   5   0  10      149.40      143.69      4.36 o
   6   0  10      711.84      721.47     15.30 o
   7   0  10       75.20       71.60      6.43 o
   8   0  10      506.55      553.41     26.57 o
   9   0  10       24.99       26.98     10.22 o
  10   0  10       10.86       12.26      9.40 o
  11   0  10       46.62       44.96     12.26 o
  12   0  10       22.96       40.87     13.49 o
 -12   1  10        6.41       11.85     11.44 o
 -11   1  10       19.52       17.98     10.63 o
 -10   1  10       24.76        6.54      9.40 o
  -9   1  10      291.93      289.38     20.44 o
  -8   1  10       22.90       11.44      8.58 o
  -7   1  10      652.62      655.94     18.36 o
  -6   1  10      572.83      531.54      9.34 o
  -5   1  10      577.68      575.36      9.62 o
  -4   1  10      274.15      244.11      6.34 o
  -3   1  10     1149.50     1097.34     28.88 o
  -2   1  10       90.11       86.84      4.40 o
  -1   1  10      162.08      172.85      5.74 o
   0   1  10      255.64      241.99      9.72 o
   1   1  10      161.75      177.79      4.95 o
   2   1  10       89.91       86.49      3.93 o
   3   1  10     1150.82     1128.88     18.13 o
   4   1  10      273.55      247.05      5.33 o
   5   1  10      578.15      568.93     12.69 o
   6   1  10      572.97      541.03     12.48 o
   7   1  10      652.56      656.65     18.36 o
   8   1  10       22.88       27.38      8.99 o
   9   1  10      291.80      306.95     20.44 o
  10   1  10       24.78       48.23     11.44 o
  11   1  10       19.59       13.49     10.63 o
  12   1  10        6.42       18.39     11.85 o
 -12   2  10       27.65       60.90     13.90 o
 -11   2  10       11.58       21.25     11.04 o
 -10   2  10       15.23       -0.41      8.99 o
  -9   2  10       20.59        9.81      9.40 o
  -8   2  10      204.00      197.41     16.76 o
  -7   2  10      272.88      268.02      8.57 o
  -6   2  10      282.56      263.89      6.16 o
  -5   2  10       62.64       56.50      4.02 o
  -4   2  10       93.77       97.59      7.15 o
  -3   2  10     1755.54     1661.40     29.50 o
  -2   2  10      676.89      686.81     14.00 o
  -1   2  10      227.98      232.69      6.84 o
   0   2  10      556.48      466.78     10.54 o
   1   2  10      227.93      238.96      6.92 o
   2   2  10      676.27      687.27     14.00 o
   3   2  10     1755.82     1684.43     29.81 o
   4   2  10       93.62       94.57      4.28 o
   5   2  10       62.86       55.58      3.65 o
   6   2  10      282.47      262.20      8.33 o
   7   2  10      272.96      266.10      8.57 o
   8   2  10      203.86      233.38     17.17 o
   9   2  10       20.55       14.71      8.99 o
  10   2  10       15.20       13.49      9.81 o
  11   2  10       11.61       14.71     11.04 o
  12   2  10       27.67       23.71     11.85 o
 -11   3  10        0.08       -1.23     10.22 o
 -10   3  10        5.07        6.95      9.81 o
  -9   3  10       84.78       79.70     12.67 o
  -8   3  10       73.41       70.10      6.80 o
  -7   3  10      232.14      216.08      6.75 o
  -6   3  10        5.74        2.21      4.07 o
  -5   3  10      191.99      169.26      5.29 o
  -4   3  10      515.42      500.85     11.24 o
  -3   3  10      930.00      871.62     17.22 o
  -2   3  10      212.28      209.96      8.08 o
  -1   3  10      113.77      118.23      9.61 o
   0   3  10      448.95      424.09      9.40 o
   1   3  10      113.81      108.96     10.44 o
   2   3  10      212.66      205.64      6.52 o
   3   3  10      929.00      904.84     19.57 o
   4   3  10      515.94      498.56     11.56 o
   5   3  10      192.00      183.45      6.90 o
   6   3  10        5.81        5.79      4.06 o
   7   3  10      232.42      225.03      8.13 o
   8   3  10       73.49       69.89     11.04 o
   9   3  10       84.92       76.43     11.85 o
  10   3  10        5.07       12.67      9.81 o
  11   3  10        0.09       -1.63      9.81 o
  12   3  10        2.30       -4.50     10.22 o
  -8   4  10       71.80       61.31      8.58 o
  -7   4  10       69.37       70.28      4.77 o
  -6   4  10       52.80       55.14      3.53 o
  -5   4  10      142.85      133.99      5.04 o
  -4   4  10     1393.20     1362.00     25.01 o
  -3   4  10      109.02      103.93      6.34 o
  -2   4  10      421.58      410.26     17.17 o
  -1   4  10     1027.46      996.51     23.40 o
   0   4  10      878.91      879.59     16.71 o
   1   4  10     1026.91     1000.25     18.78 o
   2   4  10      421.06      419.53      9.82 o
   3   4  10      108.68       98.43      5.11 o
   4   4  10     1392.12     1371.72     25.40 o
   5   4  10      142.62      135.14      6.17 o
   6   4  10       52.92       50.19      4.71 o
   7   4  10       69.45       76.09      5.44 o
   8   4  10       71.86       67.48      6.68 o
   9   4  10       59.46       62.53     11.04 o
  10   4  10        2.64        3.27      9.40 o
  11   4  10       49.77       77.66     13.49 o
  12   4  10       12.22        0.41     11.44 o
  -9   5  10       22.71       18.80      7.36 o
  -8   5  10      127.51      145.91     11.85 o
  -7   5  10       15.26       20.39      4.03 o
  -6   5  10       18.01       10.70      3.01 o
  -5   5  10      114.47      103.90      6.38 o
  -4   5  10      103.01      101.78      6.46 o
  -3   5  10      576.87      536.26     14.87 o
  -2   5  10      949.85      944.69     22.67 o
  -1   5  10      330.09      323.94      7.81 o
   0   5  10        3.11        2.14      2.67 o
   1   5  10      330.35      330.12      8.45 o
   2   5  10      950.06      931.14     18.24 o
   3   5  10      577.68      536.05     12.19 o
   4   5  10      102.75      103.42      5.66 o
   5   5  10      114.82      110.33      5.74 o
   6   5  10       18.11       16.65      5.42 o
   7   5  10       15.32       12.86      4.15 o
   8   5  10      127.33      153.41      9.02 o
   9   5  10       22.69       22.07      9.40 o
  10   5  10        0.44       -0.41      8.99 o
  11   5  10       13.62       29.43     11.44 o
  -9   6  10       16.40       25.75      7.77 o
  -8   6  10       44.02       38.01      7.77 o
  -7   6  10      258.48      270.79     14.92 o
  -6   6  10      160.53      149.11      5.79 o
  -5   6  10       22.17       14.91      7.36 o
  -4   6  10      415.08      408.89     12.68 o
  -3   6  10       63.66       76.00      5.88 o
  -2   6  10      536.25      513.81     14.87 o
  -1   6  10     1007.29      911.08     31.11 o
   0   6  10      120.49      123.68      5.15 o
   1   6  10     1006.84      935.00     18.04 o
   2   6  10      537.07      522.66     11.93 o
   3   6  10       63.59       67.43      4.61 o
   4   6  10      414.89      401.39     10.70 o
   5   6  10       22.23       18.40      3.85 o
   6   6  10      160.70      142.58      6.82 o
   7   6  10      258.64      269.81     11.64 o
   8   6  10       44.07       48.38      6.79 o
   9   6  10       16.38       15.12      9.40 o
  10   6  10        3.72       -4.90      8.17 o
  11   6  10        9.47        6.13     10.22 o
 -10   7  10       18.53       12.67      7.77 o
  -9   7  10        0.24        0.00      6.95 o
  -8   7  10        0.49       -4.09      6.13 o
  -7   7  10      178.70      168.51      9.52 o
  -6   7  10      409.47      410.03     18.32 o
  -5   7  10      325.44      287.74     10.94 o
  -4   7  10       21.36       13.21      4.60 o
  -3   7  10      636.27      612.11     16.89 o
  -2   7  10       48.26       44.11      5.47 o
  -1   7  10       77.78       76.00      9.40 o
   0   7  10      111.30      107.38      5.42 o
   1   7  10       77.63       91.95      4.98 o
   2   7  10       48.19       41.48      6.41 o
   3   7  10      636.72      596.27     15.59 o
   4   7  10       21.33       14.99      5.33 o
   5   7  10      325.34      298.74      9.36 o
   6   7  10      409.33      405.88     11.66 o
   7   7  10      178.66      179.39     10.23 o
   8   7  10        0.50       -1.63      5.20 o
   9   7  10        0.23       -4.90      7.77 o
  10   7  10       18.51       28.20     10.63 o
  11   7  10        7.24       24.93     11.44 o
 -10   8  10       50.68       62.53     11.44 o
  -9   8  10       38.26       48.23     10.22 o
  -8   8  10       63.28       67.85     10.22 o
  -7   8  10       14.39       22.74      5.63 o
  -6   8  10      219.21      213.61     11.79 o
  -5   8  10      169.03      164.25      9.20 o
  -4   8  10       89.77       72.66      8.38 o
  -3   8  10       37.98       36.13     10.01 o
  -2   8  10      106.95       98.12     18.19 o
  -1   8  10      231.65      223.33     17.58 o
   0   8  10       39.84       52.27      4.07 o
   1   8  10      231.99      213.70      7.50 o
   2   8  10      106.69      104.37      5.76 o
   3   8  10       37.88       34.96      4.39 o
   4   8  10       89.62       84.97      5.72 o
   5   8  10      169.36      164.75      7.69 o
   6   8  10      219.10      219.08      8.78 o
   7   8  10       14.39       20.96     11.04 o
   8   8  10       63.30       58.13      7.97 o
   9   8  10       38.33       53.95     11.04 o
  10   8  10       50.74      105.04     13.90 o
 -10   9  10       25.03       21.25      9.40 o
  -9   9  10       51.60       82.56     11.85 o
  -8   9  10        9.96        8.99      8.17 o
  -7   9  10       12.07        8.25      5.34 o
  -6   9  10       91.25       82.02     11.04 o
  -5   9  10       71.30       87.10      7.45 o
  -4   9  10      117.32      123.88     19.41 o
  -3   9  10      214.40      215.51     10.47 o
  -2   9  10      465.06      458.41     29.84 o
  -1   9  10       35.83       43.73      6.50 o
   0   9  10        2.98        1.91      3.47 o
   1   9  10       35.85       39.10      4.57 o
   2   9  10      464.27      433.82     24.12 o
   3   9  10      214.50      207.65      8.57 o
   4   9  10      117.21      112.43      6.60 o
   5   9  10       71.22       78.23      8.32 o
   6   9  10       91.27       95.50     11.11 o
   7   9  10       12.07        9.40     11.44 o
   8   9  10        9.94       13.90      6.21 o
   9   9  10       51.65       63.35     12.26 o
  10   9  10       25.05       27.38     11.04 o
 -10  10  10        4.65       -2.86      8.99 o
  -9  10  10       10.90        0.41      8.58 o
  -8  10  10        1.59        2.86      8.17 o
  -7  10  10       12.68       14.64      5.92 o
  -6  10  10       50.65       54.73      7.23 o
  -5  10  10       87.05       90.66      7.85 o
  -4  10  10       53.37       54.98      7.04 o
  -3  10  10       97.42       86.88      7.74 o
  -2  10  10      303.67      328.08     13.42 o
  -1  10  10      180.61      183.92     20.44 o
   0  10  10      251.77      237.06     13.90 o
   1  10  10      180.91      160.79      7.80 o
   2  10  10      303.78      331.95     12.89 o
   3  10  10       97.15       98.85      6.41 o
   4  10  10       53.26       54.79      5.51 o
   5  10  10       87.03       86.24      6.35 o
   6  10  10       50.69       56.48      5.86 o
   7  10  10       12.69        7.69      6.05 o
   8  10  10        1.58        4.29      6.34 o
   9  10  10       10.86        8.58      9.81 o
  10  10  10        4.67       11.44     10.22 o
  -9  11  10        7.42       10.63      9.40 o
  -8  11  10       23.47       35.15     10.22 o
  -7  11  10        0.87        1.02      6.74 o
  -6  11  10        8.26       13.06      5.92 o
  -5  11  10       51.88       56.89      7.16 o
  -4  11  10      241.97      247.15     11.81 o
  -3  11  10       56.39       47.39      7.16 o
  -2  11  10      124.38      118.28     15.74 o
  -1  11  10      317.93      336.96     13.57 o
   0  11  10      292.50      257.66     14.10 o
   1  11  10      317.63      334.00     13.87 o
   2  11  10      124.46      130.87      7.22 o
   3  11  10       56.29       49.59      6.13 o
   4  11  10      241.90      256.22      9.73 o
   5  11  10       51.91       68.43      8.61 o
   6  11  10        8.21       12.88      4.80 o
   7  11  10        0.87       -5.50      5.69 o
   8  11  10       23.41       15.27      7.33 o
   9  11  10        7.40       15.53      9.81 o
  -8  12  10       52.83       89.92     13.49 o
  -7  12  10        7.64        4.37      6.21 o
  -6  12  10       62.42       65.88      9.81 o
  -5  12  10       31.40       38.16      6.86 o
  -4  12  10       63.96       74.68     15.74 o
  -3  12  10       78.73       67.60      7.85 o
  -2  12  10      131.42      152.16     10.36 o
  -1  12  10       12.51       12.48      6.34 o
   0  12  10      593.66      663.89     20.94 o
   1  12  10       12.58       17.76      6.50 o
   2  12  10      131.40      141.65      8.07 o
   3  12  10       78.73       87.78      6.71 o
   4  12  10       64.03       82.36      6.58 o
   5  12  10       31.46       37.44      6.42 o
   6  12  10       62.37       74.74      7.91 o
   7  12  10        7.62       -2.24      6.75 o
   8  12  10       52.84       88.75     10.10 o
  -8  13  10       36.35       42.92     11.85 o
  -7  13  10       21.31       31.02      7.65 o
  -6  13  10       38.49       33.49     16.14 o
  -5  13  10       41.42       45.27      6.19 o
  -4  13  10       10.49        7.96      8.58 o
  -3  13  10        1.86       -5.76      5.76 o
  -2  13  10       44.70       64.50      8.49 o
  -1  13  10       70.19       73.09      8.52 o
   0  13  10        5.37       -1.28      6.46 o
   1  13  10       70.42       77.74      8.67 o
   2  13  10       44.59       41.13      9.81 o
   3  13  10        1.86       -4.70      4.70 o
   4  13  10       10.50        9.09      4.88 o
   5  13  10       41.56       48.92      8.22 o
   6  13  10       38.47       29.89      6.08 o
   7  13  10       21.33       30.97      8.03 o
   8  13  10       36.28       46.36      9.10 o
  -7  14  10       74.28       76.46      9.68 o
  -6  14  10       13.27        8.99      7.23 o
  -5  14  10       35.40       38.20      6.41 o
  -4  14  10        6.77        5.65     10.22 o
  -3  14  10       45.52       49.73      8.32 o
  -2  14  10        3.09       -3.79     10.42 o
  -1  14  10       12.84        5.93      6.65 o
   0  14  10        2.10       -6.05      6.05 o
   1  14  10       12.83       11.39      7.08 o
   2  14  10        3.08        6.93      6.57 o
   3  14  10       45.60       39.54      8.20 o
   4  14  10        6.73        1.34      4.88 o
   5  14  10       35.37       38.61      9.20 o
   6  14  10       13.24       14.36      7.74 o
   7  14  10       74.31       79.96     10.18 o
  -5  15  10       19.51       24.95      8.23 o
  -4  15  10       13.52        1.96      6.79 o
  -3  15  10       10.92       17.86      7.45 o
  -2  15  10       26.90       41.79      8.49 o
  -1  15  10        4.78        4.44      7.08 o
   0  15  10        4.97        5.57      8.79 o
   1  15  10        4.77        2.44      7.21 o
   2  15  10       26.81       31.31      8.03 o
   3  15  10       10.88        5.48      7.33 o
   4  15  10       13.48       12.71      7.26 o
   5  15  10       19.52       22.83      6.40 o
  -4  16  10       11.23        1.78      7.33 o
  -3  16  10       11.07        7.36      7.80 o
  -2  16  10        9.19       13.84      7.94 o
  -1  16  10        9.96        4.66      7.56 o
   0  16  10       11.33        8.58      8.09 o
   1  16  10        9.96        4.90      7.80 o
   2  16  10        9.17        3.68     10.42 o
   3  16  10       11.08        1.84      7.51 o
   4  16  10       11.27       -0.81      7.16 o
   0  17  10       15.18       20.90      8.95 o
   1   0  11      104.57      110.02      8.22 o
   2   0  11      144.53      154.72      5.74 o
   3   0  11       13.15        8.31      2.28 o
   4   0  11      313.80      265.44      5.77 o
   5   0  11       51.93       55.67      4.21 o
   6   0  11       65.02       83.06      5.08 o
   7   0  11        8.82        4.55      5.72 o
   8   0  11       37.21       35.15      9.81 o
   9   0  11       16.44       12.26      9.40 o
  10   0  11        0.00       -0.82      8.58 o
  11   0  11       19.17       10.63     10.63 o
  12   0  11        8.60      -10.63     10.63 o
 -12   1  11        1.97      -10.63     10.63 o
 -11   1  11       17.65       29.43     11.85 o
 -10   1  11       34.41       35.15     11.04 o
  -9   1  11       26.11       18.39      9.81 o
  -8   1  11       36.65       40.87      9.81 o
  -7   1  11      238.75      260.90     11.09 o
  -6   1  11      449.40      451.40     14.87 o
  -5   1  11      509.19      463.07      8.52 o
  -4   1  11       88.68       85.40      4.26 o
  -3   1  11       52.73       41.76      3.52 o
  -2   1  11      512.47      479.47     11.01 o
  -1   1  11       34.51       36.80      3.20 o
   0   1  11      413.45      385.58      9.43 o
   1   1  11       34.45       34.01      3.29 o
   2   1  11      512.21      494.50     10.03 o
   3   1  11       52.78       54.53      4.60 o
   4   1  11       88.51       91.90      4.77 o
   5   1  11      509.55      459.13     11.27 o
   6   1  11      449.48      436.89     11.20 o
   7   1  11      238.63      258.80     10.79 o
   8   1  11       36.55       53.95     10.63 o
   9   1  11       26.08       24.93      9.81 o
  10   1  11       34.43       23.30     10.63 o
  11   1  11       17.59       35.15     12.26 o
  12   1  11        1.98        2.86     11.44 o
 -12   2  11       25.55       40.05     13.49 o
 -11   2  11       23.63       34.74     12.67 o
 -10   2  11       26.40       29.84     11.44 o
  -9   2  11       42.32       46.19     11.04 o
  -8   2  11        0.25       -6.95      6.95 o
  -7   2  11       93.19      102.60      8.17 o
  -6   2  11       14.10       13.67      2.58 o
  -5   2  11      380.47      363.88      8.05 o
  -4   2  11      183.99      191.06      6.53 o
  -3   2  11      470.56      450.47     10.61 o
  -2   2  11      409.05      400.50      9.75 o
  -1   2  11      357.06      340.51      8.89 o
   0   2  11      213.78      211.09      9.49 o
   1   2  11      357.55      344.77      8.80 o
   2   2  11      408.69      392.55      8.47 o
   3   2  11      470.79      456.18      9.39 o
   4   2  11      184.20      176.36      5.90 o
   5   2  11      380.55      372.90      8.71 o
   6   2  11       14.04       14.53      3.59 o
   7   2  11       93.29      100.41      5.78 o
   8   2  11        0.25       -3.68      6.95 o
   9   2  11       42.29       29.43     10.22 o
  10   2  11       26.45       38.01     11.04 o
  11   2  11       23.68       24.52     12.26 o
  12   2  11       25.55       16.35     12.67 o
  -7   3  11      184.54      186.18      7.20 o
  -6   3  11       35.61       34.54      3.30 o
  -5   3  11       45.95       55.96      3.59 o
  -4   3  11       34.66       41.30      4.05 o
  -3   3  11       42.62       42.20      3.69 o
  -2   3  11        8.32        0.87      2.49 o
  -1   3  11      195.75      195.62     12.67 o
   0   3  11     1055.20      963.43     18.22 o
   1   3  11      195.97      187.04      6.16 o
   2   3  11        8.35        5.23      2.57 o
   3   3  11       42.69       55.33      4.09 o
   4   3  11       34.52       36.35      4.00 o
   5   3  11       45.78       51.42      5.22 o
   6   3  11       35.75       41.14      7.61 o
   7   3  11      184.32      194.84      7.77 o
   8   3  11       41.26       45.78     10.22 o
   9   3  11       30.81       30.25      9.81 o
  10   3  11        7.04        1.23      9.40 o
  11   3  11       17.58       17.58     11.44 o
  -8   4  11       16.08        2.45      5.72 o
  -7   4  11       15.64        5.69      3.42 o
  -6   4  11      102.13       99.63      4.69 o
  -5   4  11      126.24      128.23      6.03 o
  -4   4  11      159.19      174.11      6.58 o
  -3   4  11       82.78       86.44     11.04 o
  -2   4  11       50.55       53.71      5.11 o
  -1   4  11      198.16      195.16      9.61 o
   0   4  11      223.34      211.35      7.23 o
   1   4  11      197.74      204.09      6.57 o
   2   4  11       50.58       50.35      3.96 o
   3   4  11       82.54       86.12      4.86 o
   4   4  11      159.09      164.82      6.75 o
   5   4  11      126.38      133.11      6.43 o
   6   4  11      102.07      108.68      6.17 o
   7   4  11       15.59       12.28      4.03 o
   8   4  11       16.03        4.03      4.81 o
   9   4  11       15.60       19.62      9.40 o
  10   4  11       35.73       22.07     10.63 o
  11   4  11        4.80       -5.31      9.81 o
  -8   5  11        0.51        4.90      6.13 o
  -7   5  11       46.82       36.87      4.37 o
  -6   5  11      326.50      295.26      7.74 o
  -5   5  11       40.95       37.92      4.07 o
  -4   5  11      709.67      676.76     19.01 o
  -3   5  11      399.84      385.58     12.26 o
  -2   5  11      385.05      367.45     11.97 o
  -1   5  11       70.75       73.64      6.15 o
   0   5  11      819.10      742.64     15.10 o
   1   5  11       70.64       75.75      4.39 o
   2   5  11      385.60      369.95      9.65 o
   3   5  11      399.99      370.46     10.54 o
   4   5  11      710.05      662.46     14.86 o
   5   5  11       40.98       37.70      4.40 o
   6   5  11      327.07      306.78      9.62 o
   7   5  11       46.66       39.42      5.01 o
   8   5  11        0.51       -0.19      7.15 o
   9   5  11       12.40       24.52      9.40 o
  10   5  11        6.09        2.45      9.40 o
  11   5  11       24.84       17.17     11.44 o
  -9   6  11       23.25       26.16      8.17 o
  -8   6  11       10.75        6.54      6.54 o
  -7   6  11       26.64       14.36      7.97 o
  -6   6  11       99.22      100.27      4.97 o
  -5   6  11       67.89       60.76      5.69 o
  -4   6  11       52.08       45.94      5.47 o
  -3   6  11      272.73      277.57     10.63 o
  -2   6  11      977.63      969.61     56.61 o
  -1   6  11       19.84       26.06      5.52 o
   0   6  11     3207.88     3028.78     51.01 o
   1   6  11       19.88       15.99      3.12 o
   2   6  11      977.43      972.31     22.65 o
   3   6  11      273.21      266.33      8.49 o
   4   6  11       52.07       45.71      4.83 o
   5   6  11       68.04       63.39      5.27 o
   6   6  11       99.30      100.10      6.36 o
   7   6  11       26.67       34.94      5.09 o
   8   6  11       10.69        5.64      5.52 o
   9   6  11       23.26       24.93     10.22 o
  10   6  11        1.92       -1.23      9.40 o
  11   6  11        9.64        9.81     11.04 o
  -9   7  11       17.10       24.52      8.17 o
  -8   7  11       13.87       15.94      7.77 o
  -7   7  11       36.09       25.61      5.78 o
  -6   7  11      135.37      106.55      6.13 o
  -5   7  11      115.32      114.51      7.79 o
  -4   7  11      279.79      278.29     10.94 o
  -3   7  11       44.73       57.04      6.05 o
  -2   7  11       11.91        9.40      4.34 o
  -1   7  11       48.98       38.34      5.93 o
   0   7  11        1.13       -2.02      2.72 o
   1   7  11       49.15       48.05      4.21 o
   2   7  11       11.84        7.41      5.00 o
   3   7  11       44.66       52.47      4.85 o
   4   7  11      279.66      283.49      9.12 o
   5   7  11      115.43      103.93      6.28 o
   6   7  11      135.21      117.83      6.75 o
   7   7  11       35.99       33.12      6.36 o
   8   7  11       13.84       23.93      8.17 o
   9   7  11       17.09       23.30      9.81 o
  10   7  11       29.15       50.27     11.85 o
  11   7  11        2.27       -8.58     10.22 o
 -10   8  11        7.14       -0.41      8.17 o
  -9   8  11        2.22       -1.23      7.36 o
  -8   8  11       17.59       20.84      8.17 o
  -7   8  11       25.11       24.29      5.92 o
  -6   8  11       11.50       11.04      5.49 o
  -5   8  11       16.34       11.44      7.77 o
  -4   8  11       51.52       54.64     11.44 o
  -3   8  11      184.51      184.87      9.78 o
  -2   8  11      855.31      857.05     22.23 o
  -1   8  11      144.51      139.01      9.81 o
   0   8  11      520.70      504.31     15.89 o
   1   8  11      144.56      139.99      7.76 o
   2   8  11      854.59      787.71     21.82 o
   3   8  11      184.63      185.77      7.61 o
   4   8  11       51.66       57.98      5.35 o
   5   8  11       16.36       14.52      4.32 o
   6   8  11       11.51       12.26      4.55 o
   7   8  11       25.11       23.53      6.21 o
   8   8  11       17.63       11.46      8.17 o
   9   8  11        2.23        4.50      8.99 o
  10   8  11        7.14        0.82      9.40 o
 -10   9  11        0.90       -7.77      7.77 o
  -9   9  11       11.66        2.86      8.17 o
  -8   9  11       45.27       55.18     10.22 o
  -7   9  11        8.52        3.88      5.34 o
  -6   9  11       14.46        8.79      5.49 o
  -5   9  11      122.92       93.04      7.74 o
  -4   9  11       34.55       22.11      5.59 o
  -3   9  11       25.97       39.27      6.17 o
  -2   9  11      307.45      314.17     21.87 o
  -1   9  11       19.98       21.84      5.92 o
   0   9  11     1471.73     1447.75     43.73 o
   1   9  11       19.94        9.43      4.08 o
   2   9  11      307.41      300.53     19.41 o
   3   9  11       25.88       25.14      4.69 o
   4   9  11       34.47       23.53      6.78 o
   5   9  11      122.77      103.91      9.75 o
   6   9  11       14.53       22.39      6.24 o
   7   9  11        8.52        8.54      5.63 o
   8   9  11       45.32       47.42      7.65 o
   9   9  11       11.63       11.04      9.40 o
  10   9  11        0.91       -7.36      9.40 o
  -9  10  11       14.67       25.75      9.81 o
  -8  10  11       28.12       32.70      9.81 o
  -7  10  11       67.41       61.64      7.94 o
  -6  10  11       26.80       26.97      7.15 o
  -5  10  11        5.39        2.69      5.18 o
  -4  10  11       37.20       37.87      6.34 o
  -3  10  11       64.93       58.47      7.45 o
  -2  10  11       95.31       97.42      8.61 o
  -1  10  11      197.13      214.70     11.39 o
   0  10  11        0.32       -5.00      5.00 o
   1  10  11      196.92      203.52     10.84 o
   2  10  11       95.33       73.74      9.11 o
   3  10  11       65.01       55.99      5.60 o
   4  10  11       37.19       46.84      5.46 o
   5  10  11        5.40        0.84      4.13 o
   6  10  11       26.75       25.22      5.16 o
   7  10  11       67.36       83.19      8.67 o
   8  10  11       28.05       32.67      7.51 o
   9  10  11       14.66       15.94     10.22 o
  -9  11  11       32.19       53.95     11.85 o
  -8  11  11       13.76       15.12      9.40 o
  -7  11  11        1.49       -5.63      5.63 o
  -6  11  11       52.34       66.89      8.23 o
  -5  11  11       24.62       24.74      6.46 o
  -4  11  11       29.20       39.27      8.38 o
  -3  11  11      101.66      102.88     10.01 o
  -2  11  11       15.68        8.95      6.05 o
  -1  11  11       67.91       73.57      8.20 o
   0  11  11       32.15       24.51      6.92 o
   1  11  11       68.12       76.41      8.23 o
   2  11  11       15.62        7.21      4.37 o
   3  11  11      101.74       94.72      6.70 o
   4  11  11       29.19       40.15      5.46 o
   5  11  11       24.63       17.02      7.10 o
   6  11  11       52.22       61.15      6.37 o
   7  11  11        1.50        0.32     12.47 o
   8  11  11       13.80       23.87      7.74 o
   9  11  11       32.17       19.62     11.04 o
  -8  12  11       56.52       70.71     12.67 o
  -7  12  11        0.75       -6.54      6.54 o
  -6  12  11        9.41        3.09      6.50 o
  -5  12  11        7.85        0.76      6.05 o
  -4  12  11      123.65      141.44     15.12 o
  -3  12  11       44.37       45.53      7.45 o
  -2  12  11       94.12      100.10      9.07 o
  -1  12  11       19.21       20.45      6.63 o
   0  12  11      476.85      562.17     21.05 o
   1  12  11       19.24       17.17      6.65 o
   2  12  11       94.01       90.11      8.78 o
   3  12  11       44.28       57.17      6.08 o
   4  12  11      123.89      118.38      7.68 o
   5  12  11        7.88        2.04      4.79 o
   6  12  11        9.42        3.54      4.97 o
   7  12  11        0.75        3.05      6.86 o
   8  12  11       56.57       65.44      9.65 o
  -7  13  11        9.17        1.17      6.63 o
  -6  13  11       35.40       24.27      8.58 o
  -5  13  11        3.12       -5.88      5.88 o
  -4  13  11       27.20       39.81      7.91 o
  -3  13  11       23.35       17.35      6.86 o
  -2  13  11        2.36        8.06      6.28 o
  -1  13  11        9.78        4.90      6.65 o
   0  13  11        6.59       -1.63      6.07 o
   1  13  11        9.76        3.33      6.50 o
   2  13  11        2.35       -0.63      5.79 o
   3  13  11       23.41       15.92      6.57 o
   4  13  11       27.24       29.75      8.55 o
   5  13  11        3.13       -2.27      5.53 o
   6  13  11       35.50       34.74      6.28 o
   7  13  11        9.15        5.81      7.56 o
  -6  14  11       20.26       35.86      8.49 o
  -5  14  11       59.31       64.95      7.22 o
  -4  14  11       16.06       10.80      7.16 o
  -3  14  11        6.31       -0.66      6.50 o
  -2  14  11       48.02       60.70     12.87 o
  -1  14  11       20.94       14.92      7.23 o
   0  14  11        0.02       -4.01      6.21 o
   1  14  11       20.95        8.17      6.94 o
   2  14  11       47.90       53.57      8.99 o
   3  14  11        6.27        0.78      6.28 o
   4  14  11       16.01       13.13      7.77 o
   5  14  11       59.23       80.29      8.82 o
   6  14  11       20.25       40.28      8.78 o
  -5  15  11       27.30       40.03      8.78 o
  -4  15  11       11.20        5.34      7.33 o
  -3  15  11        8.66        8.40      7.21 o
  -2  15  11        8.68        5.87      6.92 o
  -1  15  11       27.57       26.54      8.23 o
   0  15  11       14.45       18.91      7.65 o
   1  15  11       27.67       20.28      7.91 o
   2  15  11        8.70        9.85      8.38 o
   3  15  11        8.70        4.19      6.97 o
   4  15  11       11.21       -2.20      6.78 o
   5  15  11       27.35       31.91      8.25 o
  -3  16  11        1.20       -6.92      6.92 o
  -2  16  11        6.46       -1.11      7.37 o
  -1  16  11        1.57        5.08      7.50 o
   0  16  11       14.92       12.71      8.08 o
   1  16  11        1.57       -6.42      7.33 o
   2  16  11        6.44        6.76     11.04 o
   3  16  11        1.22       -6.98      7.97 o
   0   0  12      666.41      587.50     31.06 o
   1   0  12      620.44      602.76     11.59 o
   2   0  12       30.73       22.65      4.01 o
   3   0  12       63.54       54.06      3.50 o
   4   0  12       25.43       22.13      2.92 o
   5   0  12        0.20       -1.28      3.10 o
   6   0  12        2.34        2.85      6.07 o
   7   0  12       22.13       23.00      5.29 o
   8   0  12       38.21       43.73     10.22 o
   9   0  12       27.39       29.84     10.22 o
  10   0  12       15.40       17.98     10.63 o
  11   0  12        0.67       -9.40      9.40 o
 -11   1  12       12.47       12.26     11.44 o
 -10   1  12      104.14      132.43     16.35 o
  -9   1  12       18.80       30.25     10.22 o
  -8   1  12       78.38       74.39     12.26 o
  -7   1  12      541.55      579.26     17.38 o
  -6   1  12       95.18      111.68      5.34 o
  -5   1  12      585.23      537.05      9.72 o
  -4   1  12       83.15       85.01      7.80 o
  -3   1  12       84.29       84.24      4.71 o
  -2   1  12       16.33       18.37      4.62 o
  -1   1  12      740.07      722.25     22.82 o
   0   1  12     1027.58      958.70     18.88 o
   1   1  12      739.47      707.04     26.41 o
   2   1  12       16.52       18.14      2.99 o
   3   1  12       84.29       81.06      4.13 o
   4   1  12       83.08       91.14      4.92 o
   5   1  12      584.90      558.23     12.99 o
   6   1  12       95.06      105.92      5.89 o
   7   1  12      541.19      557.22     16.98 o
   8   1  12       78.37       80.11     12.26 o
   9   1  12       18.74       20.84      9.81 o
  10   1  12      104.12      123.43     15.53 o
  11   1  12       12.45       14.31     11.44 o
 -11   2  12       25.34       40.46     13.08 o
 -10   2  12       48.35       45.78     12.26 o
  -9   2  12       30.07       16.76     10.22 o
  -8   2  12       24.96       24.93      9.81 o
  -7   2  12       10.68        4.16      4.69 o
  -6   2  12      416.31      399.61     10.43 o
  -5   2  12      344.61      320.24      7.84 o
  -4   2  12      125.11      122.59      5.98 o
  -3   2  12        3.15        1.12      2.51 o
  -2   2  12      768.93      709.03     15.10 o
  -1   2  12      527.73      537.74     12.34 o
   0   2  12      984.39      886.58     17.85 o
   1   2  12      528.37      546.92     12.42 o
   2   2  12      768.71      720.41     13.12 o
   3   2  12        3.14        2.86      2.44 o
   4   2  12      124.99      130.70      5.51 o
   5   2  12      344.48      344.71      8.55 o
   6   2  12      416.30      407.20     11.18 o
   7   2  12       10.61       12.81      3.79 o
   8   2  12       24.94       28.20      9.81 o
   9   2  12       30.16       30.65     10.63 o
  10   2  12       48.34       69.07     13.49 o
  11   2  12       25.43       33.11     12.26 o
  -7   3  12      213.98      226.28     10.07 o
  -6   3  12       37.43       38.23      3.57 o
  -5   3  12        2.18       -2.38      2.38 o
  -4   3  12      201.91      188.08      7.07 o
  -3   3  12      526.22      498.51     11.78 o
  -2   3  12      382.64      390.57     10.36 o
  -1   3  12     1074.06     1060.27     26.00 o
   0   3  12      373.96      342.72      9.27 o
   1   3  12     1073.97     1079.41     28.91 o
   2   3  12      381.83      393.58      9.98 o
   3   3  12      526.59      499.48     12.03 o
   4   3  12      202.35      200.88      7.38 o
   5   3  12        2.22        0.26      2.80 o
   6   3  12       37.56       38.16      4.06 o
   7   3  12      214.01      222.86     10.38 o
   8   3  12       19.00       21.12      5.50 o
   9   3  12        1.00       -1.23      8.58 o
  10   3  12       52.18       69.89     13.49 o
  11   3  12       10.10        7.36     11.44 o
  -7   4  12       33.95       30.03      4.10 o
  -6   4  12      201.11      198.35      6.56 o
  -5   4  12       67.62       61.92      4.69 o
  -4   4  12      304.22      301.56      8.95 o
  -3   4  12      126.26      128.24      9.56 o
  -2   4  12       41.36       32.59      4.60 o
  -1   4  12       90.81       76.95      9.81 o
   0   4  12       26.11       18.80      3.06 o
   1   4  12       91.16       85.07      4.80 o
   2   4  12       41.33       31.34      3.69 o
   3   4  12      126.70      118.78      5.90 o
   4   4  12      304.23      316.16      9.43 o
   5   4  12       67.86       62.85      5.09 o
   6   4  12      201.11      205.81      8.30 o
   7   4  12       33.92       30.90      4.06 o
   8   4  12       13.88       16.95      5.50 o
   9   4  12        4.36        7.77      8.58 o
  10   4  12        2.31        5.31      9.40 o
  11   4  12       13.89       21.25     11.85 o
  -7   5  12       60.63       60.05      6.16 o
  -6   5  12       47.51       43.86      3.87 o
  -5   5  12      177.37      154.30      9.20 o
  -4   5  12      102.72      101.85      5.62 o
  -3   5  12       51.15       47.97      5.63 o
  -2   5  12      117.90       97.37      6.95 o
  -1   5  12      731.49      686.47     18.47 o
   0   5  12       89.65       94.41      4.97 o
   1   5  12      731.45      689.21     14.65 o
   2   5  12      118.12      112.79      8.00 o
   3   5  12       51.07       46.97      4.43 o
   4   5  12      102.50      111.05      5.96 o
   5   5  12      177.76      169.18      7.45 o
   6   5  12       47.43       38.88      5.09 o
   7   5  12       60.67       61.44      5.77 o
   8   5  12       14.35        7.34      5.40 o
   9   5  12        4.04       -5.31      8.58 o
  10   5  12       16.21        4.09      9.81 o
  11   5  12        5.55       -6.54     10.22 o
  -8   6  12       93.74       87.06     10.22 o
  -7   6  12       36.67       31.56      5.92 o
  -6   6  12       12.37       14.03      3.54 o
  -5   6  12       15.90       13.44      3.76 o
  -4   6  12       18.30       15.05      4.71 o
  -3   6  12      218.77      218.63     17.78 o
  -2   6  12      168.90      149.21      8.49 o
  -1   6  12      195.71      181.69      8.95 o
   0   6  12      309.16      302.73      8.54 o
   1   6  12      195.46      186.32      6.91 o
   2   6  12      168.90      166.52      8.52 o
   3   6  12      218.71      214.41      7.94 o
   4   6  12       18.35        7.32      3.76 o
   5   6  12       15.75       16.70      4.16 o
   6   6  12       12.29        6.27      4.25 o
   7   6  12       36.70       48.66      5.42 o
   8   6  12       93.59       90.88     14.10 o
   9   6  12        3.53        0.82      8.58 o
  10   6  12        8.86        2.04      9.40 o
  11   6  12       14.56       21.25     11.44 o
  -9   7  12       16.99       19.62      8.17 o
  -8   7  12        2.39        3.68      6.95 o
  -7   7  12       10.33        6.63      5.05 o
  -6   7  12      104.44      111.40      5.48 o
  -5   7  12       47.54       46.00      7.97 o
  -4   7  12       44.27       49.00      5.99 o
  -3   7  12      600.92      577.00     17.15 o
  -2   7  12      325.74      308.59     16.35 o
  -1   7  12      214.32      210.60     10.42 o
   0   7  12       62.87       80.01      6.92 o
   1   7  12      213.95      195.69      7.34 o
   2   7  12      325.54      327.19     12.43 o
   3   7  12      600.13      588.79     19.80 o
   4   7  12       44.11       41.08      4.85 o
   5   7  12       47.60       42.78      5.18 o
   6   7  12      104.53      117.91      6.91 o
   7   7  12       10.31        7.02      5.63 o
   8   7  12        2.39        4.09      5.78 o
   9   7  12       16.96       15.12     10.22 o
  10   7  12        1.46        2.86      9.81 o
  -9   8  12       22.95       43.32     10.22 o
  -8   8  12      100.94       98.50     11.85 o
  -7   8  12       13.55       15.94      5.47 o
  -6   8  12       84.81       85.85      7.94 o
  -5   8  12      127.02      132.29      8.78 o
  -4   8  12       85.55       91.80      7.62 o
  -3   8  12        6.20        1.08      4.71 o
  -2   8  12      691.48      696.38     19.63 o
  -1   8  12      152.02      166.18     13.08 o
   0   8  12       99.62      106.82      8.20 o
   1   8  12      151.93      128.43      7.78 o
   2   8  12      691.56      661.65     41.28 o
   3   8  12        6.22       -1.11      3.68 o
   4   8  12       85.52       87.69      6.51 o
   5   8  12      127.27      133.09      7.32 o
   6   8  12       84.70       87.58      6.53 o
   7   8  12       13.52       12.03      6.05 o
   8   8  12      100.88      105.56      9.23 o
   9   8  12       22.88       31.47     11.04 o
  10   8  12       20.50       17.58     11.44 o
  -9   9  12        2.82       11.44      8.58 o
  -8   9  12       11.54        4.90      8.17 o
  -7   9  12        3.45        0.15      8.17 o
  -6   9  12       22.78       32.04      6.34 o
  -5   9  12       19.90        0.20      7.97 o
  -4   9  12       11.24       11.73      5.59 o
  -3   9  12      166.09      187.10     13.08 o
  -2   9  12      319.25      346.57     13.38 o
  -1   9  12       18.92       14.48      5.88 o
   0   9  12      541.44      516.11     39.85 o
   1   9  12       18.85        4.66      5.63 o
   2   9  12      319.39      305.68     12.71 o
   3   9  12      166.11      163.50      7.83 o
   4   9  12       11.28        5.63      4.02 o
   5   9  12       19.85       13.28      6.79 o
   6   9  12       22.74       25.81      6.37 o
   7   9  12        3.46        2.90      6.74 o
   8   9  12       11.51       10.66      6.63 o
   9   9  12        2.81       -8.99      8.99 o
  -9  10  12       10.36       21.25      9.81 o
  -8  10  12       16.53       19.21      9.40 o
  -7  10  12        1.37       -3.25      9.81 o
  -6  10  12       11.58       16.35      6.36 o
  -5  10  12        0.32       -4.86      5.00 o
  -4  10  12       17.15       20.46      6.17 o
  -3  10  12        5.89       -5.05      5.05 o
  -2  10  12       74.63       89.44      8.49 o
  -1  10  12       38.94       43.59      7.08 o
   0  10  12       89.15       81.78      8.23 o
   1  10  12       38.97       44.40      7.08 o
   2  10  12       74.38       71.07      7.79 o
   3  10  12        5.98       -0.32      3.97 o
   4  10  12       17.13       21.58      4.92 o
   5  10  12        0.32        0.95      4.30 o
   6  10  12       11.61       10.52      4.92 o
   7  10  12        1.37       -5.72      5.72 o
   8  10  12       16.57       20.08      7.37 o
   9  10  12       10.36       27.38     11.44 o
  -8  11  12       59.33       70.71     12.26 o
  -7  11  12        2.56       -2.48      5.92 o
  -6  11  12      113.59      151.33     10.68 o
  -5  11  12       74.44       97.31     10.22 o
  -4  11  12       14.30        9.61      8.38 o
  -3  11  12       37.51       32.75      6.79 o
  -2  11  12      154.12      173.45     10.84 o
  -1  11  12       38.24       49.67      7.50 o
   0  11  12      109.53       94.04      8.95 o
   1  11  12       38.21       35.97      7.21 o
   2  11  12      154.01      171.15     20.84 o
   3  11  12       37.60       32.48      5.39 o
   4  11  12       14.28        7.84      4.86 o
   5  11  12       74.43       87.10      7.12 o
   6  11  12      113.59      136.08     11.46 o
   7  11  12        2.56       -4.00      6.34 o
   8  11  12       59.35       78.55     13.28 o
  -8  12  12       10.21        1.23      9.81 o
  -7  12  12       13.68       27.88      7.50 o
  -6  12  12       58.70       51.36      8.37 o
  -5  12  12       26.65       38.12      8.99 o
  -4  12  12       82.59       99.63      9.23 o
  -3  12  12       82.86       97.45      9.36 o
  -2  12  12        7.67        2.45      5.92 o
  -1  12  12        6.27        5.69      6.21 o
   0  12  12      177.44      214.39     12.13 o
   1  12  12        6.31        0.95      5.99 o
   2  12  12        7.71        0.61      8.58 o
   3  12  12       82.84       82.27      8.66 o
   4  12  12       82.71       97.26     11.27 o
   5  12  12       26.67       39.08      5.96 o
   6  12  12       58.63       74.26      7.20 o
   7  12  12       13.68       12.66      7.62 o
   8  12  12       10.25        9.61     18.60 o
  -7  13  12       10.41       17.41     10.01 o
  -6  13  12       27.43       12.92      8.17 o
  -5  13  12        1.31       -6.46      6.46 o
  -4  13  12       16.70       27.54      7.45 o
  -3  13  12       19.10       21.47      7.33 o
  -2  13  12       38.69       45.74      8.09 o
  -1  13  12       14.28       17.37      6.94 o
   1  13  12       14.27       19.36     11.04 o
   2  13  12       38.53       30.62      7.50 o
   3  13  12       19.10       15.97      6.92 o
   4  13  12       16.69       15.58      6.97 o
   5  13  12        1.30       -5.09      5.09 o
   6  13  12       27.43       19.34      6.05 o
   7  13  12       10.44       20.01      8.14 o
  -6  14  12        7.00       -5.31      6.65 o
  -5  14  12       54.89       65.13      9.07 o
  -4  14  12        0.07       -4.29      7.15 o
  -3  14  12       46.55       49.63     10.01 o
  -2  14  12        0.07       -6.21      6.21 o
  -1  14  12       27.87       17.63      7.50 o
   0  14  12       14.50        5.06      6.79 o
   1  14  12       27.83       20.32      7.37 o
   2  14  12        0.07       -6.17      6.17 o
   3  14  12       46.57       51.91     13.69 o
   4  14  12        0.07        6.54      6.87 o
   5  14  12       54.94       51.01      8.83 o
   6  14  12        7.01        9.80      8.38 o
  -4  15  12       12.90       29.67      8.49 o
  -3  15  12       20.65       23.57      8.23 o
  -2  15  12        5.38       -5.23      7.08 o
  -1  15  12       37.02       41.62     10.01 o
   0  15  12        2.80       -6.54      7.23 o
   1  15  12       37.01       44.72      8.95 o
   2  15  12        5.37       -3.22      6.57 o
   3  15  12       20.59       18.49      7.74 o
   4  15  12       12.91       -4.61     11.44 o
  -2  16  12       17.10       12.64      8.08 o
  -1  16  12        1.31       -7.04      7.04 o
   0  16  12        6.05        6.93      7.74 o
   1  16  12        1.31       -6.44      7.37 o
   2  16  12       17.08       16.39      7.85 o
   1   0  13       45.08       37.52      3.88 o
   2   0  13       38.03       42.55      4.06 o
   3   0  13       96.67      100.12      5.34 o
   4   0  13        0.00       -1.63      2.79 o
   5   0  13      785.64      768.75     16.78 o
   6   0  13       15.93        7.64      3.91 o
   7   0  13        0.20        2.68      4.39 o
   8   0  13       89.91      102.18     13.49 o
   9   0  13       28.84       30.65     10.63 o
  10   0  13        0.38       15.94     10.63 o
  11   0  13        0.25       -7.77     10.22 o
 -11   1  13        1.43        8.58     11.04 o
 -10   1  13        7.87        4.09      9.81 o
  -9   1  13       31.42       33.11     11.44 o
  -8   1  13      110.76      122.62     14.31 o
  -7   1  13       61.05       58.17      9.20 o
  -6   1  13      975.98      981.06     20.77 o
  -5   1  13      270.60      255.10      7.73 o
  -4   1  13      270.66      263.99      8.32 o
  -3   1  13       15.06       13.46      3.11 o
  -2   1  13       42.73       41.60      4.80 o
  -1   1  13      524.13      482.73     14.93 o
   0   1  13     1838.42     1760.83     31.78 o
   1   1  13      524.28      486.05     14.53 o
   2   1  13       42.88       37.44      3.88 o
   3   1  13       15.02       13.73      2.89 o
   4   1  13      270.61      258.12      8.36 o
   5   1  13      270.90      254.53      8.66 o
   6   1  13      976.33      987.10     20.46 o
   7   1  13       60.90       70.07      6.78 o
   8   1  13      110.62      120.98     14.31 o
   9   1  13       31.40       25.75     10.22 o
  10   1  13        7.92       30.65     11.44 o
  11   1  13        1.41       -3.27     10.22 o
 -11   2  13       29.94       43.73     13.90 o
 -10   2  13        0.90        0.00     10.22 o
  -9   2  13       92.16      102.59     14.71 o
  -8   2  13       66.38       58.86     12.26 o
  -7   2  13      108.06       96.05      9.81 o
  -6   2  13      526.89      551.51     13.24 o
  -5   2  13       54.13       64.13      4.37 o
  -4   2  13      251.27      227.57      7.92 o
  -3   2  13       75.87       79.47      4.86 o
  -2   2  13      751.66      711.30     15.41 o
  -1   2  13      624.63      584.75     13.28 o
   0   2  13        5.52        3.52      2.92 o
   1   2  13      624.47      572.25     13.13 o
   2   2  13      751.06      725.09     15.75 o
   3   2  13       76.13       71.06      4.33 o
   4   2  13      251.68      228.56      7.11 o
   5   2  13       53.95       71.11      6.07 o
   6   2  13      526.93      535.65     13.61 o
   7   2  13      107.99      107.73      6.37 o
   8   2  13       66.44       62.13     11.44 o
   9   2  13       92.33      116.49     14.71 o
  10   2  13        0.88        7.36     10.22 o
  11   2  13       29.97       38.83     13.49 o
  -7   3  13       79.13       83.13      6.86 o
  -6   3  13      136.27      156.46     14.57 o
  -5   3  13      156.45      141.68      6.67 o
  -4   3  13      274.80      228.81      8.02 o
  -3   3  13      772.14      735.99     15.87 o
  -2   3  13       87.40       92.65      5.35 o
  -1   3  13      182.00      173.38      6.76 o
   0   3  13      615.09      601.87     13.83 o
   1   3  13      182.31      167.61      5.77 o
   2   3  13       87.34       87.71      4.42 o
   3   3  13      772.67      730.76     13.89 o
   4   3  13      274.79      252.58      7.39 o
   5   3  13      156.25      139.28      6.05 o
   6   3  13      136.32      142.90      6.35 o
   7   3  13       79.17       79.75      5.84 o
   8   3  13       77.08       76.34      7.46 o
   9   3  13       21.54       35.15     11.04 o
  10   3  13       29.73       40.46     12.26 o
  11   3  13       86.04       81.74     15.12 o
  -7   4  13       36.31       31.89      5.40 o
  -6   4  13      321.91      294.64      7.99 o
  -5   4  13      485.65      473.96     12.16 o
  -4   4  13       47.15       47.76      6.18 o
  -3   4  13      101.50       88.75      5.42 o
  -2   4  13       50.72       48.43      4.40 o
  -1   4  13      384.50      360.41     12.39 o
   0   4  13      105.36       97.71      6.79 o
   1   4  13      384.48      383.09     10.14 o
   2   4  13       50.72       57.79      4.43 o
   3   4  13      101.71       87.40      5.42 o
   4   4  13       47.14       48.93      4.77 o
   5   4  13      485.83      496.67     13.89 o
   6   4  13      322.09      309.22      8.76 o
   7   4  13       36.29       27.70      4.59 o
   8   4  13       48.63       59.77      7.07 o
   9   4  13        5.01       -8.58      8.58 o
  10   4  13       12.57       13.49     10.63 o
  11   4  13        1.16       10.63     11.44 o
  -7   5  13        7.59        3.65      3.76 o
  -6   5  13      343.73      325.77      8.73 o
  -5   5  13        7.55       11.18      3.73 o
  -4   5  13       91.88       99.69      5.89 o
  -3   5  13      116.61      109.80      6.03 o
  -2   5  13      159.89      167.87      9.20 o
  -1   5  13      342.67      298.49     11.23 o
   0   5  13      276.26      258.81      7.87 o
   1   5  13      343.15      316.27      8.91 o
   2   5  13      160.37      161.68     11.24 o
   3   5  13      116.71      100.73      5.86 o
   4   5  13       91.76      109.57      6.36 o
   5   5  13        7.62        8.52      5.03 o
   6   5  13      343.54      342.41     10.88 o
   7   5  13        7.62        8.70      4.27 o
   8   5  13       14.69       18.81      6.17 o
   9   5  13       11.77       -5.31      8.99 o
  10   5  13       11.03       23.71     11.85 o
  -7   6  13       89.35       89.95      6.11 o
  -6   6  13       43.92       40.54      4.09 o
  -5   6  13      377.56      374.51     10.88 o
  -4   6  13       20.64       20.63      5.18 o
  -3   6  13      177.83      175.98     10.63 o
  -2   6  13       42.41       51.21     12.87 o
  -1   6  13      204.65      189.32      9.65 o
   0   6  13      378.87      351.57     12.68 o
   1   6  13      204.55      196.59      7.39 o
   2   6  13       42.54       45.17      6.07 o
   3   6  13      178.11      170.99      8.64 o
   4   6  13       20.61       19.52      4.23 o
   5   6  13      378.05      375.09     17.37 o
   6   6  13       43.86       44.25      7.83 o
   7   6  13       89.42       91.08      6.72 o
   8   6  13        0.82       -2.71      5.29 o
   9   6  13       16.82       20.03     10.63 o
  10   6  13       19.22        3.27     10.63 o
  -8   7  13        1.42        3.68      6.95 o
  -7   7  13       12.15       19.10      5.47 o
  -6   7  13       40.61       40.35      4.22 o
  -5   7  13      150.04      140.32     18.19 o
  -4   7  13       82.74       89.68      7.26 o
  -3   7  13      324.55      319.76     14.92 o
  -2   7  13      251.04      234.17     20.23 o
  -1   7  13      486.71      468.65     17.17 o
   0   7  13      579.52      591.62     29.63 o
   1   7  13      486.96      454.14     11.76 o
   2   7  13      251.26      217.55      8.00 o
   3   7  13      324.19      322.95     10.13 o
   4   7  13       82.78       90.57      7.09 o
   5   7  13      150.04      156.77      8.81 o
   6   7  13       40.69       45.88      5.58 o
   7   7  13       12.19       12.20      6.05 o
   8   7  13        1.41        4.29      6.07 o
   9   7  13        7.04        1.63      9.81 o
  10   7  13        6.10       10.63     11.44 o
  -8   8  13        6.93        3.27      7.77 o
  -7   8  13       44.50       41.64      6.79 o
  -6   8  13        3.02        0.34      5.18 o
  -5   8  13      160.24      168.62     11.24 o
  -4   8  13       14.07       12.66      5.40 o
  -3   8  13      106.79      103.71     25.75 o
  -2   8  13        0.96        1.65      7.56 o
  -1   8  13      161.26      154.46      9.78 o
   0   8  13      650.20      618.50     19.05 o
   1   8  13      160.69      145.92     10.83 o
   2   8  13        0.96       -1.19      3.72 o
   3   8  13      106.80      107.78      6.65 o
   4   8  13       14.10       17.13      4.53 o
   5   8  13      160.01      163.19      8.18 o
   6   8  13        3.05        3.07      4.27 o
   7   8  13       44.43       40.68      7.23 o
   8   8  13        6.92        8.44      6.50 o
   9   8  13       41.49       60.08     13.08 o
  -9   9  13        6.75       11.85      8.58 o
  -8   9  13       13.34       38.01      9.40 o
  -7   9  13        6.22       10.20      5.92 o
  -6   9  13        5.98       -5.00      5.00 o
  -5   9  13       16.34        5.33      9.40 o
  -4   9  13       33.98       35.89      8.38 o
  -3   9  13      232.11      224.39     11.46 o
  -2   9  13      103.21       98.61      8.43 o
  -1   9  13       68.93       57.79      7.37 o
   0   9  13       53.87       58.35     11.65 o
   1   9  13       69.04       56.91      8.79 o
   2   9  13      102.93       90.10      8.23 o
   3   9  13      231.65      245.08     13.36 o
   4   9  13       33.89       34.11      5.15 o
   5   9  13       16.37       25.12      5.10 o
   6   9  13        5.98        0.34      4.61 o
   7   9  13        6.22        6.28      6.21 o
   8   9  13       13.27        7.90      6.79 o
   9   9  13        6.74        3.68     10.22 o
  -8  10  13       16.84       13.49      8.99 o
  -7  10  13       10.00       -0.77      5.92 o
  -6  10  13      115.05      123.96     12.06 o
  -5  10  13       21.31       32.86      6.63 o
  -4  10  13       36.57       33.44     10.22 o
  -3  10  13       57.98       58.30      7.79 o
  -2  10  13       49.90       44.36      8.38 o
  -1  10  13       91.66      100.88      9.20 o
   0  10  13       15.75        9.20      6.07 o
   1  10  13       91.49       85.96      8.67 o
   2  10  13       50.04       62.61     13.28 o
   3  10  13       57.89       53.07      5.80 o
   4  10  13       36.63       35.60      5.40 o
   5  10  13       21.38       21.84      5.39 o
   6  10  13      115.20      135.39     22.28 o
   7  10  13       10.04       10.52      7.08 o
   8  10  13       16.81       15.52      7.62 o
  -8  11  13        9.79       10.22      9.40 o
  -7  11  13        3.39        7.57      6.50 o
  -6  11  13       28.79       30.58      7.65 o
  -5  11  13       20.67       18.15      6.46 o
  -4  11  13       34.24       32.75      7.45 o
  -3  11  13      203.25      195.00     11.93 o
  -2  11  13       22.77       22.29     12.47 o
  -1  11  13      124.65      122.04     29.84 o
   0  11  13        2.23       -3.07      5.93 o
   1  11  13      124.49      115.12     16.76 o
   2  11  13       22.72       16.68     11.04 o
   3  11  13      203.43      210.20     23.30 o
   4  11  13       34.21       39.46      5.78 o
   5  11  13       20.69       21.52      5.50 o
   6  11  13       28.75       47.48      6.41 o
   7  11  13        3.41        8.07      7.04 o
   8  11  13        9.77       32.05      8.52 o
  -7  12  13        8.17       -2.72      6.63 o
  -6  12  13       82.10       77.00     17.78 o
  -5  12  13       22.85       34.80      7.74 o
  -4  12  13       42.92       34.00      7.62 o
  -3  12  13       52.00       71.08      8.90 o
  -2  12  13        8.06        1.53      6.50 o
  -1  12  13       20.24       15.01      7.08 o
   0  12  13      184.11      216.28     12.57 o
   1  12  13       20.20       15.68      6.92 o
   2  12  13        8.00       -4.38      7.36 o
   3  12  13       52.01       68.91      8.78 o
   4  12  13       43.04       44.00      7.74 o
   5  12  13       22.91       32.86      6.19 o
   6  12  13       82.18      104.98     10.71 o
   7  12  13        8.18       17.98      7.85 o
  -6  13  13        5.05       -0.41      6.94 o
  -5  13  13       52.45       70.95     16.76 o
  -4  13  13       82.25      106.14     10.30 o
  -3  13  13       26.57       28.45      7.91 o
  -2  13  13       67.31       83.22     10.22 o
  -1  13  13        0.43       -1.63      6.65 o
   0  13  13       19.85       17.02      7.33 o
   1  13  13        0.43       -1.23      6.36 o
   2  13  13       67.23       79.07      9.39 o
   3  13  13       26.44       34.70      8.38 o
   4  13  13       82.26       76.02     12.67 o
   5  13  13       52.40       65.25      9.02 o
   6  13  13        5.10        0.52      5.62 o
  -5  14  13        5.15        4.09     11.04 o
  -4  14  13       17.53       22.42      8.08 o
  -3  14  13       33.62       44.73      8.61 o
  -2  14  13        1.01       -6.88      8.17 o
  -1  14  13       39.23       28.82      8.09 o
   0  14  13        7.90        3.27      6.94 o
   1  14  13       39.19       38.34      8.52 o
   2  14  13        1.01        5.11      7.97 o
   3  14  13       33.63       26.94      7.85 o
   4  14  13       17.53       17.74     12.67 o
   5  14  13        5.16        1.78      8.99 o
  -3  15  13       37.02       54.61      9.48 o
  -2  15  13       70.37       87.31     10.55 o
  -1  15  13        8.31       -7.21      7.21 o
   0  15  13        2.99        2.89      7.50 o
   1  15  13        8.36        2.26      7.26 o
   2  15  13       70.41       79.43     10.26 o
   3  15  13       37.01       41.72      8.73 o
   0   0  14      837.48      757.37     27.79 o
   1   0  14      398.85      378.98     10.21 o
   2   0  14       17.61       10.80      3.23 o
   3   0  14       13.50       20.51      4.05 o
   4   0  14       60.15       78.04      6.21 o
   5   0  14      477.64      449.96     12.13 o
   6   0  14       22.29       21.22      4.34 o
   7   0  14       32.10       28.17      9.61 o
   8   0  14       55.91       60.08     12.26 o
   9   0  14        0.37        2.86      9.40 o
  10   0  14       13.63        6.95     10.63 o
  11   0  14       42.60       42.92     13.90 o
 -11   1  14       32.83       46.19     14.31 o
 -10   1  14       19.26       18.80     11.85 o
  -9   1  14       91.68      107.09     14.71 o
  -8   1  14       50.24       54.36     12.26 o
  -7   1  14       71.93       75.96      7.46 o
  -6   1  14      210.72      205.36      7.50 o
  -5   1  14       74.87       68.28      5.27 o
  -4   1  14      511.17      472.19     12.09 o
  -3   1  14       51.88       50.85      4.47 o
  -2   1  14      161.14      158.13      6.52 o
  -1   1  14      413.28      376.70     10.37 o
   0   1  14       35.69       38.49      3.97 o
   1   1  14      413.08      393.95     10.45 o
   2   1  14      161.39      146.05      6.58 o
   3   1  14       51.89       58.53      6.86 o
   4   1  14      511.19      485.13     13.38 o
   5   1  14       74.98       73.96      6.17 o
   6   1  14      210.52      209.75      8.38 o
   7   1  14       71.77       79.17      7.26 o
   8   1  14       50.30       61.31     11.85 o
   9   1  14       91.76      100.95     14.71 o
  10   1  14       19.37       18.80     11.85 o
  11   1  14       32.75       17.98     12.67 o
  -7   2  14       40.37       53.54      8.17 o
  -6   2  14      549.23      529.70     13.18 o
  -5   2  14      242.64      235.77      8.51 o
  -4   2  14      472.81      451.39     11.77 o
  -3   2  14      275.49      252.74      8.40 o
  -2   2  14       61.69       69.69      6.79 o
  -1   2  14       63.03       52.54      4.35 o
   0   2  14      201.18      163.73      6.67 o
   1   2  14       62.99       56.03      4.61 o
   2   2  14       61.54       68.03      7.02 o
   3   2  14      275.57      269.35      7.65 o
   4   2  14      472.72      448.17     10.35 o
   5   2  14      242.76      230.11      8.69 o
   6   2  14      549.99      537.78     15.29 o
   7   2  14       40.29       46.75      5.08 o
   8   2  14       44.74       41.28     11.04 o
   9   2  14       21.52       26.57     11.04 o
  10   2  14        1.85       -1.63     10.22 o
  11   2  14        6.83       22.07     12.67 o
  -7   3  14       54.32       64.05      6.68 o
  -6   3  14        1.13       -3.35      3.35 o
  -5   3  14      398.34      379.79     10.97 o
  -4   3  14      114.22      103.54      5.87 o
  -3   3  14      138.44      147.72      7.28 o
  -2   3  14      107.20      112.35      6.04 o
  -1   3  14       28.26       30.43      3.85 o
   0   3  14       52.87       50.85      5.55 o
   1   3  14       28.17       24.26      3.73 o
   2   3  14      107.64      115.77      5.34 o
   3   3  14      138.49      125.24      5.75 o
   4   3  14      114.38      100.87      5.33 o
   5   3  14      398.34      405.81     10.07 o
   6   3  14        1.15       -3.85      3.85 o
   7   3  14       54.49       60.38      5.40 o
   8   3  14      132.62      143.52      9.52 o
   9   3  14        8.98       11.04      9.81 o
  10   3  14        8.86        8.99     10.63 o
  -7   4  14       46.84       45.38      7.77 o
  -6   4  14       67.56       60.92      5.40 o
  -5   4  14      378.04      346.04     10.27 o
  -4   4  14       61.93       53.50      4.97 o
  -3   4  14       39.87       49.88      9.63 o
  -2   4  14      124.70      109.96     10.79 o
  -1   4  14       50.29       43.90      4.39 o
   0   4  14       99.86      111.83      6.11 o
   1   4  14       50.56       47.56      3.74 o
   2   4  14      125.07      111.52      8.59 o
   3   4  14       39.80       42.33      4.69 o
   4   4  14       61.97       59.25      5.25 o
   5   4  14      378.05      330.52     10.99 o
   6   4  14       67.54       57.32      4.82 o
   7   4  14       46.79       56.29      5.51 o
   8   4  14       73.46       96.52      8.35 o
   9   4  14       41.28       37.60     12.26 o
  10   4  14       17.95       13.49     11.85 o
  -7   5  14       48.31       44.35      7.36 o
  -6   5  14       74.78       82.25      4.92 o
  -5   5  14      163.39      164.59      7.56 o
  -4   5  14      168.93      170.86      7.53 o
  -3   5  14      440.91      397.95     14.99 o
  -2   5  14      386.99      367.69     10.67 o
  -1   5  14        3.55        3.60      4.31 o
   0   5  14      668.26      623.18     18.02 o
   1   5  14        3.63        4.26      3.24 o
   2   5  14      387.49      358.34     14.51 o
   3   5  14      441.19      417.69     11.46 o
   4   5  14      168.61      174.40      7.78 o
   5   5  14      163.38      150.89      7.91 o
   6   5  14       74.69       93.40      6.65 o
   7   5  14       48.24       59.41      5.03 o
   8   5  14        0.03       -2.59      7.97 o
   9   5  14        1.45        1.23      9.81 o
  10   5  14       40.53       63.76     14.31 o
  -7   6  14       15.08       17.47      4.16 o
  -6   6  14       19.65       18.74      3.55 o
  -5   6  14       47.90       48.38      6.10 o
  -4   6  14      125.37      116.48      6.82 o
  -3   6  14       57.84       55.17      6.63 o
  -2   6  14      598.70      612.89     18.02 o
  -1   6  14      186.63      187.83      9.65 o
   0   6  14        0.00       -4.27      9.61 o
   1   6  14      186.50      171.49     17.58 o
   2   6  14      598.55      568.62     25.51 o
   3   6  14       57.86       61.71      5.46 o
   4   6  14      125.64      118.80      6.81 o
   5   6  14       47.85       43.55      5.34 o
   6   6  14       19.70       16.67      4.74 o
   7   6  14       15.11       10.57      4.87 o
   8   6  14        4.28        5.12      5.79 o
   9   6  14        7.14       -8.99      8.99 o
  10   6  14        8.48       21.66     11.85 o
  -7   7  14        4.93       -1.92      5.93 o
  -6   7  14        9.00       12.13      4.25 o
  -5   7  14       45.81       52.76     11.09 o
  -4   7  14      124.39      114.42     11.85 o
  -3   7  14      417.14      456.89     24.73 o
  -2   7  14      455.72      447.06     17.98 o
  -1   7  14       83.92       87.49      7.79 o
   0   7  14     3294.29     3217.71     68.92 o
   1   7  14       83.80       76.50      7.50 o
   2   7  14      455.73      424.59     11.83 o
   3   7  14      417.49      431.38     12.18 o
   4   7  14      124.15      128.70      7.31 o
   5   7  14       45.91       45.82      5.48 o
   6   7  14        8.94       18.94      4.94 o
   7   7  14        4.92        5.84      5.76 o
   8   7  14       31.96       45.18      7.74 o
   9   7  14       11.24       20.84     11.04 o
  -7   8  14       45.77       47.40      7.21 o
  -6   8  14       52.67       54.63      5.74 o
  -5   8  14      116.36      121.78     10.63 o
  -4   8  14        6.71       -2.76      5.00 o
  -3   8  14      132.30      128.84     15.53 o
  -2   8  14       36.10       41.16      6.63 o
  -1   8  14       24.97       24.25      6.05 o
   0   8  14      239.09      219.44     11.23 o
   1   8  14       24.98       20.41      7.15 o
   2   8  14       36.15       20.08      8.58 o
   3   8  14      132.08      119.73      7.05 o
   4   8  14        6.69        8.55      7.12 o
   5   8  14      116.22      125.54      7.47 o
   6   8  14       52.76       45.91      5.89 o
   7   8  14       45.93       48.40      7.79 o
   8   8  14       13.42       18.74      8.38 o
   9   8  14       61.30       94.42     15.12 o
  -8   9  14        2.29       -2.45      7.77 o
  -7   9  14        7.17        5.12      5.92 o
  -6   9  14       18.58       10.06      7.56 o
  -5   9  14       17.10       18.45      6.17 o
  -4   9  14        7.41        6.52      6.95 o
  -3   9  14       64.69       68.67      7.74 o
  -2   9  14       48.21       59.64      7.56 o
  -1   9  14      322.27      298.45     13.13 o
   0   9  14       36.66       40.63      7.21 o
   1   9  14      322.63      304.83     29.84 o
   2   9  14       48.21       59.97      7.65 o
   3   9  14       64.66       60.01      5.86 o
   4   9  14        7.44        8.06      4.55 o
   5   9  14       17.17       19.73      5.11 o
   6   9  14       18.52       20.83      5.58 o
   7   9  14        7.16        9.20      6.65 o
   8   9  14        2.30       -5.37     10.42 o
   9   9  14       21.71       19.62     12.26 o
  -8  10  14        3.20        0.41      8.17 o
  -7  10  14       10.19        6.34      6.36 o
  -6  10  14       18.07       10.32      6.50 o
  -5  10  14        8.78       -0.61      5.78 o
  -4  10  14       60.18       65.46      9.81 o
  -3  10  14       81.51       77.96      8.49 o
  -2  10  14       32.02       32.45      7.21 o
  -1  10  14       35.73       24.58      6.92 o
   0  10  14        0.59       -7.83      8.99 o
   1  10  14       35.72       21.64      6.63 o
   2  10  14       32.10       29.86      6.79 o
   3  10  14       81.38       89.73      8.78 o
   4  10  14       60.21       78.94      8.20 o
   5  10  14        8.79        9.80      4.92 o
   6  10  14       18.11       24.96      5.78 o
   7  10  14       10.24       16.66      7.50 o
   8  10  14        3.19       -6.75      6.75 o
  -7  11  14       13.77        5.79      6.79 o
  -6  11  14        4.49        1.83      6.46 o
  -5  11  14       66.56       71.78      9.20 o
  -4  11  14       13.54       10.82      6.63 o
  -3  11  14       89.28      114.33     15.33 o
  -2  11  14       34.82       23.30      6.94 o
  -1  11  14       27.72       32.91      7.37 o
   0  11  14        4.61        4.70      6.36 o
   1  11  14       27.69       32.50      7.37 o
   2  11  14       34.85       35.05      7.23 o
   3  11  14       89.12      100.41     21.05 o
   4  11  14       13.47       16.04      6.86 o
   5  11  14       66.61       85.42     11.75 o
   6  11  14        4.51        4.14      5.46 o
   7  11  14       13.77        1.52      7.21 o
  -7  12  14       11.01       18.80     10.22 o
  -6  12  14        5.18       -2.51      6.63 o
  -5  12  14       58.45       57.65     20.64 o
  -4  12  14        7.92       16.14      7.21 o
  -3  12  14        8.09        9.81      6.94 o
  -2  12  14        0.59        5.33     12.06 o
  -1  12  14        1.57        3.07      6.36 o
   0  12  14       14.88       24.52      7.51 o
   1  12  14        1.56        5.42      6.50 o
   2  12  14        0.61       -1.82      6.21 o
   3  12  14        8.03        3.38      7.15 o
   4  12  14        7.94        6.53      6.75 o
   5  12  14       58.32       69.65      9.39 o
   6  12  14        5.16        4.85      6.56 o
   7  12  14       11.02        4.09     15.53 o
  -6  13  14       26.78       44.55     12.26 o
  -5  13  14        4.50        0.99      6.92 o
  -4  13  14       58.52       75.68      9.78 o
  -3  13  14       36.85       48.53     14.92 o
  -2  13  14      116.01      112.61     10.77 o
  -1  13  14       19.78       25.75      7.80 o
   0  13  14       16.36       21.95      7.94 o
   1  13  14       19.81       20.44      7.51 o
   2  13  14      115.91       83.04      9.68 o
   3  13  14       36.86       46.28      8.49 o
   4  13  14       58.53       70.79     14.51 o
   5  13  14        4.50       -0.08      8.79 o
  -4  14  14       16.40       13.47      8.14 o
  -3  14  14       27.26       21.75      8.49 o
  -2  14  14       39.02       38.01      8.66 o
  -1  14  14       23.65       22.07      8.38 o
   0  14  14       30.78       28.82      8.38 o
   1  14  14       23.77        4.15      7.21 o
   2  14  14       38.99       24.84      8.03 o
   3  14  14       27.33       26.74     18.39 o
   4  14  14       16.38       15.94      7.85 o
  -2  15  14       24.97       18.19      8.67 o
  -1  15  14       23.63       22.63      8.66 o
   0  15  14       65.95       72.50     10.26 o
   1  15  14       23.67       24.95     11.24 o
   2  15  14       25.05       27.60      8.49 o
   1   0  15       63.17       67.69      5.78 o
   2   0  15        1.68       -0.05      3.31 o
   3   0  15      329.99      321.87     11.70 o
   4   0  15      212.24      205.01      9.54 o
   5   0  15       16.84       16.11      4.76 o
   6   0  15       66.08       65.36      5.46 o
   7   0  15        6.68        1.55      4.76 o
   8   0  15        0.21       -7.77      8.17 o
   9   0  15        2.63       -6.95      8.99 o
  10   0  15        0.55       -4.50     10.22 o
 -10   1  15       27.36       50.68     13.90 o
  -9   1  15       22.19       35.15     12.26 o
  -8   1  15        8.91       18.39     10.22 o
  -7   1  15       51.68       59.67      8.58 o
  -6   1  15      323.61      345.22     12.28 o
  -5   1  15      264.22      248.73      9.16 o
  -4   1  15       16.35       21.55      4.89 o
  -3   1  15      103.09       93.42      5.84 o
  -2   1  15      340.55      319.87      9.64 o
  -1   1  15       60.07       63.43      6.76 o
   0   1  15      119.03      122.26      6.28 o
   1   1  15       60.13       64.12      4.98 o
   2   1  15      340.64      326.01      9.72 o
   3   1  15      103.20      105.56      7.08 o
   4   1  15       16.23       13.95      3.79 o
   5   1  15      264.02      255.45      9.13 o
   6   1  15      324.10      313.54     10.38 o
   7   1  15       51.69       53.56      7.15 o
   8   1  15        8.88        9.81      9.40 o
   9   1  15       22.17       27.79     11.44 o
  10   1  15       27.38       28.20     13.08 o
  -7   2  15       23.85       37.60      7.77 o
  -6   2  15       43.31       49.28      7.18 o
  -5   2  15       11.27        4.79      3.68 o
  -4   2  15      211.91      207.89      8.15 o
  -3   2  15      124.73      122.43      6.51 o
  -2   2  15       88.70       88.75      8.78 o
  -1   2  15       10.58        9.43      3.47 o
   0   2  15        1.61        5.31      3.11 o
   1   2  15       10.67        9.41      3.40 o
   2   2  15       88.77       91.94      6.06 o
   3   2  15      124.89      126.33      5.83 o
   4   2  15      212.31      211.68      7.28 o
   5   2  15       11.25        9.40      3.96 o
   6   2  15       43.29       40.38      4.93 o
   7   2  15       23.92       28.25      5.99 o
   8   2  15       51.81       67.44     12.67 o
   9   2  15       31.76       46.59     11.85 o
  10   2  15       41.04       75.21     14.71 o
  -7   3  15      112.99      130.38     12.26 o
  -6   3  15       44.18       55.87      7.58 o
  -5   3  15       28.97       20.28      4.21 o
  -4   3  15       53.55       40.77      5.23 o
  -3   3  15      169.28      148.74      7.26 o
  -2   3  15      113.87      105.73      6.87 o
  -1   3  15       18.23       18.20      3.82 o
   0   3  15      114.62      117.50      6.43 o
   1   3  15       18.18       17.74      3.76 o
   2   3  15      113.90      101.02      5.24 o
   3   3  15      168.84      162.52      9.79 o
   4   3  15       53.57       42.33      4.36 o
   5   3  15       28.93       31.71      4.18 o
   6   3  15       44.19       48.32      5.27 o
   7   3  15      113.05      127.79      7.26 o
   8   3  15       63.49       74.69      7.76 o
   9   3  15        9.55       10.22     10.63 o
  10   3  15        9.45       14.31     11.44 o
  -7   4  15       41.10       58.13     11.44 o
  -6   4  15        6.42        3.42      3.60 o
  -5   4  15       90.61       87.22      6.61 o
  -4   4  15       30.13       24.94      4.32 o
  -3   4  15       56.83       55.83      5.15 o
  -2   4  15      235.17      210.89      8.31 o
  -1   4  15       97.28       85.28      6.52 o
   0   4  15       40.33       41.35      5.76 o
   1   4  15       97.06       85.79      5.78 o
   2   4  15      235.06      219.09      8.39 o
   3   4  15       57.03       56.99      4.54 o
   4   4  15       30.02       23.21      5.78 o
   5   4  15       90.56       97.78      5.75 o
   6   4  15        6.44        3.74      3.59 o
   7   4  15       41.15       66.71      5.84 o
   8   4  15        7.79        7.07      5.69 o
   9   4  15       31.93       22.07     11.44 o
  10   4  15        5.15       -6.95     10.63 o
  -7   5  15       33.41       45.69      9.40 o
  -6   5  15       81.73       66.00      5.57 o
  -5   5  15       70.95       71.24      5.78 o
  -4   5  15      352.36      325.86     10.51 o
  -3   5  15       50.29       50.74      7.05 o
  -2   5  15       75.44       69.90      5.69 o
  -1   5  15       85.09       74.84      5.72 o
   0   5  15       52.46       37.83      9.40 o
   1   5  15       85.31       80.40      7.33 o
   2   5  15       75.42       57.00      9.01 o
   3   5  15       50.10       50.94      5.36 o
   4   5  15      351.97      327.00     10.60 o
   5   5  15       70.94       77.11      6.26 o
   6   5  15       81.60       75.23      7.56 o
   7   5  15       33.40       41.65      4.81 o
   8   5  15        4.07        2.93     13.69 o
   9   5  15       34.34       34.74     12.67 o
  10   5  15        8.64        2.45     11.44 o
  -7   6  15       11.61        6.02      5.29 o
  -6   6  15       63.73       60.18      4.77 o
  -5   6  15        9.92        7.26      4.55 o
  -4   6  15       47.96       44.53      5.11 o
  -3   6  15       88.39       85.61      7.08 o
  -2   6  15      243.76      233.20     25.95 o
  -1   6  15      116.14      120.80     11.65 o
   0   6  15      205.32      198.51     10.52 o
   1   6  15      116.21      112.49      8.43 o
   2   6  15      243.94      232.69      8.78 o
   3   6  15       88.48       78.05      6.07 o
   4   6  15       47.94       50.30      5.40 o
   5   6  15        9.92        4.50      4.32 o
   6   6  15       63.55       56.62      5.96 o
   7   6  15       11.60        7.69      5.11 o
   8   6  15       65.47       86.30      8.90 o
   9   6  15        9.95       15.94     11.04 o
  -7   7  15       30.38        8.58      8.99 o
  -6   7  15       30.06       22.15      5.13 o
  -5   7  15       87.29       96.40      6.65 o
  -4   7  15       67.69       61.65      5.92 o
  -3   7  15      225.73      226.98     11.09 o
  -2   7  15       13.80        9.88      5.29 o
  -1   7  15      257.56      236.33     11.46 o
   0   7  15      267.55      283.29     19.41 o
   1   7  15      257.26      252.38     11.64 o
   2   7  15       13.84       15.63      5.76 o
   3   7  15      225.65      207.34      8.80 o
   4   7  15       67.68       66.86      5.94 o
   5   7  15       87.11       91.78      6.90 o
   6   7  15       30.02       30.04      5.58 o
   7   7  15       30.43       33.05      6.92 o
   8   7  15       28.22       37.61      7.74 o
   9   7  15       38.21       50.68     13.49 o
  -7   8  15       35.23       40.42      6.97 o
  -6   8  15       20.75       18.59      5.07 o
  -5   8  15       43.62       57.43      6.03 o
  -4   8  15        8.10        9.87      5.59 o
  -3   8  15      183.58      193.97     10.88 o
  -2   8  15       60.06       54.38      7.56 o
  -1   8  15       80.28       81.97      8.25 o
   0   8  15        8.32       -0.73      5.34 o
   1   8  15       80.28       59.93      7.79 o
   2   8  15       60.07       47.66      7.33 o
   3   8  15      183.46      179.84     10.39 o
   4   8  15        8.10        5.28      4.47 o
   5   8  15       43.57       41.75      5.82 o
   6   8  15       20.78       16.70      5.26 o
   7   8  15       35.17       52.18      8.09 o
   8   8  15       23.16       21.78      7.79 o
   9   8  15       31.98       58.04     13.90 o
  -7   9  15        2.77       -1.33      7.15 o
  -6   9  15        3.77       -1.58      4.35 o
  -5   9  15       22.17       12.78      6.34 o
  -4   9  15       69.10       90.95      8.83 o
  -3   9  15       10.09       -1.89      5.40 o
  -2   9  15       11.67        0.97      5.59 o
  -1   9  15       47.97       40.29     12.26 o
   0   9  15      284.19      298.44     13.67 o
   1   9  15       48.07       37.76      7.08 o
   2   9  15       11.68       10.71      5.92 o
   3   9  15       10.12        8.47      5.76 o
   4   9  15       69.03       81.72      6.75 o
   5   9  15       22.12       22.60      6.23 o
   6   9  15        3.78        4.82      5.18 o
   7   9  15        2.77       -3.13      6.46 o
   8   9  15       12.09       12.33      7.65 o
  -7  10  15        3.95        3.68      6.36 o
  -6  10  15        1.53       -5.14      5.76 o
  -5  10  15       19.09       10.05      6.46 o
  -4  10  15       13.40        6.14      6.95 o
  -3  10  15        0.02       -4.09      5.59 o
  -2  10  15       93.21       91.10      9.19 o
  -1  10  15       77.17       66.07     11.04 o
   0  10  15       79.53       68.76      9.40 o
   1  10  15       77.15       81.55      8.78 o
   2  10  15       93.26       86.94      8.67 o
   3  10  15        0.02       -6.88      7.36 o
   4  10  15       13.44        8.38      7.56 o
   5  10  15       19.11       23.48      5.80 o
   6  10  15        1.52       -2.77      5.18 o
   7  10  15        3.94        8.88      7.37 o
  -7  11  15       23.86       42.77     21.25 o
  -6  11  15       30.08       24.88      7.50 o
  -5  11  15        5.82       -0.42      6.34 o
  -4  11  15       18.98        9.46      9.20 o
  -3  11  15       20.29       19.37      7.16 o
  -2  11  15       47.95       52.50      8.37 o
  -1  11  15        6.53        5.31      6.50 o
   0  11  15        7.06        0.33      6.34 o
   1  11  15        6.50       13.35      6.63 o
   2  11  15       47.95       51.83     11.24 o
   3  11  15       20.27       24.13      7.37 o
   4  11  15       18.95        7.59      6.63 o
   5  11  15        5.79        4.01      6.57 o
   6  11  15       30.03       32.88      6.50 o
   7  11  15       23.85       39.30     14.92 o
  -6  12  15       14.43       21.99      7.91 o
  -5  12  15       13.94       11.44      7.62 o
  -4  12  15        7.17        9.78      7.16 o
  -3  12  15        2.15       10.05      7.33 o
  -2  12  15       42.01       49.68      8.78 o
  -1  12  15       55.14       44.94      8.52 o
   0  12  15        0.00       -6.34      6.34 o
   1  12  15       55.11       67.91      8.96 o
   2  12  15       41.91       45.72      8.23 o
   3  12  15        2.13       -6.34      6.34 o
   4  12  15        7.15       -5.14      6.63 o
   5  12  15       13.94       21.44      7.66 o
   6  12  15       14.40       30.82      8.66 o
  -5  13  15       18.22       11.06      7.95 o
  -4  13  15        9.88        9.70     10.22 o
  -3  13  15        2.82       -5.07      7.21 o
  -2  13  15       12.01       10.95     14.92 o
  -1  13  15       17.28       25.34      8.38 o
   0  13  15       77.56       59.84      9.36 o
   1  13  15       17.25       30.38     13.08 o
   2  13  15       12.00       -1.36      7.21 o
   3  13  15        2.82        8.75     12.26 o
   4  13  15        9.93        7.52      8.17 o
   5  13  15       18.18        9.34      7.91 o
  -3  14  15        5.89       -2.69      7.79 o
  -2  14  15        1.15       -8.14     10.22 o
  -1  14  15       12.41       11.85      8.20 o
   0  14  15        0.84       -3.30      7.21 o
   1  14  15       12.43       -5.23      7.21 o
   2  14  15        1.14       -7.21      7.21 o
   3  14  15        5.88        5.70      7.33 o
   0   0  16       87.69       70.30      8.99 o
   1   0  16       67.58       71.73      6.36 o
   2   0  16     1255.88     1135.58     27.89 o
   3   0  16      140.20      131.90      8.23 o
   4   0  16      335.44      341.60     12.57 o
   5   0  16        3.51        2.30      4.18 o
   6   0  16       54.00       61.01      6.63 o
   7   0  16      116.23      145.53     12.06 o
   8   0  16       12.12       15.12     10.22 o
   9   0  16       39.08       82.56     14.71 o
  10   0  16        1.86       -9.81      9.81 o
  -7   1  16       19.05       24.93      7.77 o
  -6   1  16       10.89        4.59      4.60 o
  -5   1  16       23.25       18.57      5.05 o
  -4   1  16      160.34      157.70      8.36 o
  -3   1  16      149.53      147.87      7.41 o
  -2   1  16        8.71        2.72      3.63 o
  -1   1  16       95.70       93.36      5.84 o
   0   1  16      128.03      123.71      6.58 o
   1   1  16       95.75       86.05      5.78 o
   2   1  16        8.72        8.72      4.18 o
   3   1  16      149.53      160.28     14.71 o
   4   1  16      160.58      155.25      9.20 o
   5   1  16       23.25       20.68      4.26 o
   6   1  16       10.85        8.46      4.13 o
   7   1  16       19.07       18.68      5.89 o
   8   1  16       11.81       24.11     10.63 o
   9   1  16       28.57       28.61     12.26 o
  10   1  16        7.64       -5.31     10.63 o
  -7   2  16       10.18       10.63      6.54 o
  -6   2  16      100.52       99.17      6.50 o
  -5   2  16       69.28       71.15      8.49 o
  -4   2  16      700.79      677.60     16.08 o
  -3   2  16       59.44       67.08      5.60 o
  -2   2  16      303.58      271.05     10.58 o
  -1   2  16       23.20       23.98      5.07 o
   0   2  16        1.66        1.83      3.16 o
   1   2  16       23.15       28.88      4.35 o
   2   2  16      303.76      269.25      9.31 o
   3   2  16       59.32       54.09      5.31 o
   4   2  16      700.84      679.36     16.11 o
   5   2  16       69.48       60.28      5.48 o
   6   2  16      100.39       96.69      6.49 o
   7   2  16       10.20       25.99      5.97 o
   8   2  16       23.08       21.25     10.22 o
   9   2  16       19.54        5.31     10.63 o
  10   2  16       27.49       29.84     13.49 o
  -7   3  16        1.11        0.00      6.54 o
  -6   3  16        9.77        4.30      4.01 o
  -5   3  16       11.58       22.34      4.50 o
  -4   3  16      104.32      114.85      6.84 o
  -3   3  16      132.70      127.86      7.06 o
  -2   3  16       84.17       81.56      5.92 o
  -1   3  16      602.39      561.01     14.13 o
   0   3  16       65.77       63.02      5.36 o
   1   3  16      601.70      550.71     13.99 o
   2   3  16       84.24       79.67      9.82 o
   3   3  16      132.40      128.26      6.10 o
   4   3  16      104.15      108.48      6.04 o
   5   3  16       11.52       23.49      4.07 o
   6   3  16        9.71        9.25      4.01 o
   7   3  16        1.10        0.21      3.81 o
   8   3  16        9.58        8.42      8.38 o
   9   3  16        7.31        4.09     10.63 o
  10   3  16       59.69       99.32     16.35 o
  -7   4  16        6.10        5.31      6.54 o
  -6   4  16        4.31        7.36      3.96 o
  -5   4  16        3.47       -1.98      3.55 o
  -4   4  16      273.76      260.70      9.54 o
  -3   4  16       17.81       12.84      4.26 o
  -2   4  16      237.80      205.20      8.51 o
  -1   4  16      101.44       92.95      8.90 o
   0   4  16       41.50       27.83      4.92 o
   1   4  16      101.52       91.01      6.19 o
   2   4  16      237.91      212.04     11.64 o
   3   4  16       17.80       16.29      3.78 o
   4   4  16      273.69      268.89      8.50 o
   5   4  16        3.49        6.52      3.67 o
   6   4  16        4.32        2.30      3.46 o
   7   4  16        6.10        7.73      4.37 o
   8   4  16       44.21       50.78      7.66 o
   9   4  16       12.97        9.81     11.04 o
  -7   5  16       44.52       51.78      7.16 o
  -6   5  16       55.34       60.95      5.60 o
  -5   5  16        5.82       -0.47      3.79 o
  -4   5  16       66.24       61.71      5.70 o
  -3   5  16       70.61       64.03      5.78 o
  -2   5  16        7.42        1.24      3.89 o
  -1   5  16       42.41       35.91      4.91 o
   0   5  16       81.18       82.93      6.19 o
   1   5  16       42.29       45.76      5.16 o
   2   5  16        7.50        4.13      3.32 o
   3   5  16       70.63       73.28      5.24 o
   4   5  16       66.29       60.15      5.00 o
   5   5  16        5.88        4.92      3.72 o
   6   5  16       55.33       49.71      5.02 o
   7   5  16       44.61       55.68      5.37 o
   8   5  16        7.58       16.86      6.86 o
   9   5  16       16.95       17.58     11.85 o
  -7   6  16       12.77       31.88     10.63 o
  -6   6  16       67.90       70.52      6.03 o
  -5   6  16        1.74       -3.02      3.72 o
  -4   6  16       23.98       27.40      4.83 o
  -3   6  16       69.80       63.56      5.92 o
  -2   6  16      267.13      267.05     11.14 o
  -1   6  16      147.28      154.97      9.71 o
   0   6  16        0.16       -4.09      4.62 o
   1   6  16      147.31      144.30      9.60 o
   2   6  16      266.98      248.48     11.81 o
   3   6  16       69.66       77.76      6.16 o
   4   6  16       23.97       20.73      6.43 o
   5   6  16        1.74       -2.07      4.30 o
   6   6  16       68.01       72.25      6.31 o
   7   6  16       12.79       19.95      4.64 o
   8   6  16        8.02       -1.39      6.57 o
   9   6  16        5.41        4.90     11.44 o
  -7   7  16       24.27       16.35      9.81 o
  -6   7  16        0.60       -5.11      5.11 o
  -5   7  16       20.93       20.12      4.91 o
  -4   7  16       11.43        8.85      4.39 o
  -3   7  16        1.92        0.33      4.01 o
  -2   7  16      190.85      189.33     10.99 o
  -1   7  16      383.60      373.99     14.66 o
   0   7  16       15.98        9.23      5.63 o
   1   7  16      383.92      366.92     14.54 o
   2   7  16      190.53      209.58     11.10 o
   3   7  16        1.89        6.73      8.17 o
   4   7  16       11.40       11.53      5.22 o
   5   7  16       20.91       17.98      5.39 o
   6   7  16        0.61       -4.55      4.55 o
   7   7  16       24.16       21.20      6.86 o
   8   7  16       10.22        7.96      7.04 o
   9   7  16       14.64       -1.63     11.04 o
  -7   8  16        1.12       -0.82      8.58 o
  -6   8  16        0.08       -2.04      4.56 o
  -5   8  16        1.38       -4.20      4.20 o
  -4   8  16       16.63        5.76      6.25 o
  -3   8  16        5.75       -1.65      5.40 o
  -2   8  16       27.68       29.72      6.75 o
  -1   8  16       63.79       56.00     12.47 o
   0   8  16        4.65        5.30      5.88 o
   1   8  16       63.79       65.18      8.79 o
   2   8  16       27.65       32.71      6.92 o
   3   8  16        5.69        4.41      5.52 o
   4   8  16       16.61        7.67      4.71 o
   5   8  16        1.38       -4.53      4.53 o
   6   8  16        0.07       -2.74      4.79 o
   7   8  16        1.12        2.04      6.65 o
   8   8  16       18.38       24.51      7.94 o
  -7   9  16       35.25       48.23     12.26 o
  -6   9  16        6.61        1.23      4.69 o
  -5   9  16       36.37       41.51      6.10 o
  -4   9  16        6.29       -0.61     10.83 o
  -3   9  16       45.40       51.14      7.85 o
  -2   9  16       12.80       10.59      6.05 o
  -1   9  16      178.82      208.98     11.93 o
   0   9  16        0.76       -4.16      5.76 o
   1   9  16      178.70      190.71     13.28 o
   2   9  16       12.77       11.65      6.36 o
   3   9  16       45.28       46.04      9.20 o
   4   9  16        6.23        1.01      8.38 o
   5   9  16       36.40       38.15      5.96 o
   6   9  16        6.62       -1.60      5.09 o
   7   9  16       35.29       45.05      8.67 o
   8   9  16        0.73        5.31      7.79 o
  -7  10  16       19.97       32.23     13.90 o
  -6  10  16        0.78       -4.79      4.79 o
  -5  10  16       10.83        9.93      6.34 o
  -4  10  16       18.13       12.20      6.75 o
  -3  10  16       26.89       35.39      7.77 o
  -2  10  16        6.42       -7.66     14.31 o
  -1  10  16       48.53       54.24      8.37 o
   0  10  16      107.68      120.49     10.63 o
   1  10  16       48.60       47.30      7.74 o
   2  10  16        6.42       -3.27      8.17 o
   3  10  16       26.91       26.22     13.08 o
   4  10  16       18.12       27.01      7.37 o
   5  10  16       10.81        8.27      6.38 o
   6  10  16        0.77       -4.90      5.43 o
   7  10  16       20.02       23.09      8.38 o
  -6  11  16       26.21       28.87      7.91 o
  -5  11  16        4.92       -4.06      7.97 o
  -4  11  16       13.86       10.20      7.21 o
  -3  11  16       23.54       23.30      7.66 o
  -2  11  16       28.55       34.65     10.63 o
  -1  11  16       11.51       12.87      7.23 o
   0  11  16       12.37       -4.52      6.34 o
   1  11  16       11.49       22.28      7.23 o
   2  11  16       28.61       32.06     16.14 o
   3  11  16       23.58       27.82      7.51 o
   4  11  16       13.89       10.76      7.21 o
   5  11  16        4.90        6.95      9.40 o
   6  11  16       26.11       35.23      8.66 o
  -5  12  16       11.32        9.02      7.65 o
  -4  12  16       23.28        1.79      7.16 o
  -3  12  16       13.98        9.34     11.44 o
  -2  12  16       49.39       58.90      9.39 o
  -1  12  16       23.87       25.30      8.08 o
   0  12  16       12.03       -1.43      6.94 o
   1  12  16       23.87       20.83      7.91 o
   2  12  16       49.41       51.23      8.81 o
   3  12  16       13.99        7.97      7.23 o
   4  12  16       23.25       19.62      8.17 o
   5  12  16       11.31       -1.10      8.38 o
  -4  13  16       59.06       56.60     10.07 o
  -3  13  16        4.21        4.99      7.91 o
  -2  13  16       19.93       10.67      8.08 o
  -1  13  16       45.97       53.10     10.22 o
   0  13  16       30.10       34.42      8.81 o
   1  13  16       45.95       40.97     11.24 o
   2  13  16       19.94       12.58      7.94 o
   3  13  16        4.20       -1.97      7.04 o
   4  13  16       59.01       58.13      9.68 o
  -1  14  16        2.10       -5.80      7.65 o
   0  14  16        4.66       15.96     14.51 o
   1  14  16        2.11       -4.57      7.50 o
   1   0  17        0.63        3.33      3.89 o
   2   0  17      412.21      408.97     14.01 o
   3   0  17      291.40      276.63     14.31 o
   4   0  17        1.25       -4.02      4.02 o
   5   0  17       15.93       27.18      5.34 o
   6   0  17        0.01       -4.02      4.02 o
   7   0  17       36.10       53.95      8.99 o
  -7   1  17        2.47        3.68      6.54 o
  -6   1  17       13.75       18.76      6.95 o
  -5   1  17       85.66       96.95      8.17 o
  -4   1  17      266.05      249.71     11.12 o
  -3   1  17      152.65      140.32      7.52 o
  -2   1  17       83.94       85.26     11.04 o
  -1   1  17      123.53      113.58      6.74 o
   0   1  17        4.20       -1.43      3.32 o
   1   1  17      123.64      118.74      7.80 o
   2   1  17       83.92       93.15      7.37 o
   3   1  17      152.83      145.77      8.95 o
   4   1  17      266.63      253.16     11.12 o
   5   1  17       85.59      102.38      7.79 o
   6   1  17       13.73       18.67      4.58 o
   7   1  17        2.48        1.20      9.81 o
   8   1  17       37.10       41.69     12.26 o
   9   1  17       25.72       35.56     13.08 o
  -7   2  17        1.50        2.04      6.13 o
  -6   2  17       27.32       30.10      4.86 o
  -5   2  17        5.24        7.40      4.11 o
  -4   2  17      244.06      258.72      9.66 o
  -3   2  17      386.84      351.37     11.12 o
  -2   2  17      110.20      108.30      6.66 o
  -1   2  17      323.36      295.54     10.02 o
   0   2  17        0.38       -3.16      3.16 o
   1   2  17      323.00      287.26      9.84 o
   2   2  17      110.45      108.88      6.80 o
   3   2  17      387.04      358.85     12.33 o
   4   2  17      243.62      256.45     11.41 o
   5   2  17        5.24        5.03      3.88 o
   6   2  17       27.24       25.92      4.83 o
   7   2  17        1.51       -0.43      6.95 o
   8   2  17        0.98        8.58     10.22 o
   9   2  17       11.65        5.72     11.04 o
  -7   3  17        6.57        5.31      6.54 o
  -6   3  17        9.25        4.70      3.97 o
  -5   3  17      135.46      161.22      8.18 o
  -4   3  17      200.91      208.90      8.89 o
  -3   3  17        9.54        8.25      4.64 o
  -2   3  17      104.91      110.72      6.93 o
  -1   3  17       59.49       52.50      5.36 o
   0   3  17      311.82      320.64     12.28 o
   1   3  17       59.54       65.49      6.77 o
   2   3  17      104.71      112.39      6.94 o
   3   3  17        9.51        6.60      4.15 o
   4   3  17      200.83      221.30      7.89 o
   5   3  17      135.54      153.05      7.85 o
   6   3  17        9.31        8.94      4.40 o
   7   3  17        6.60       10.57      5.89 o
   8   3  17        1.32        8.17      9.81 o
   9   3  17       30.00       45.78     13.08 o
  -7   4  17       11.75       17.17      7.36 o
  -6   4  17      114.05      101.50      6.79 o
  -5   4  17       79.25       79.88      6.37 o
  -4   4  17      152.94      162.55      8.20 o
  -3   4  17      146.34      141.17      7.64 o
  -2   4  17      204.79      202.69      8.73 o
  -1   4  17       32.52       36.63      4.98 o
   0   4  17      107.32      116.75      7.05 o
   1   4  17       32.45       21.74      4.64 o
   2   4  17      204.84      198.17      8.77 o
   3   4  17      146.52      132.06      6.49 o
   4   4  17      153.38      172.62      7.37 o
   5   4  17       79.28       75.18      6.55 o
   6   4  17      114.14      116.02     10.61 o
   7   4  17       11.73       14.12      5.35 o
   8   4  17        0.05        2.36      6.09 o
   9   4  17        5.28       22.89     12.26 o
  -7   5  17       68.74       82.15     11.04 o
  -6   5  17       84.29       86.29      6.69 o
  -5   5  17       54.19       49.83     13.38 o
  -4   5  17       17.37       11.86      5.59 o
  -3   5  17      160.94      164.85      8.12 o
  -2   5  17       74.57       58.61      6.88 o
  -1   5  17      208.16      210.29      8.91 o
   0   5  17       45.46       52.40      5.68 o
   1   5  17      207.99      194.40      8.83 o
   2   5  17       74.45       74.53      6.71 o
   3   5  17      160.88      167.76      7.16 o
   4   5  17       17.38       15.63      5.63 o
   5   5  17       54.18       50.83      5.12 o
   6   5  17       84.46      102.12      6.41 o
   7   5  17       68.79       97.68      7.23 o
   8   5  17       30.69       22.97      7.07 o
   9   5  17       56.32       93.60     16.35 o
  -7   6  17        1.40        0.41      9.81 o
  -6   6  17        2.78        8.37      5.99 o
  -5   6  17       27.90       38.89      8.17 o
  -4   6  17        6.79        4.90      4.20 o
  -3   6  17        7.54       -0.63      4.25 o
  -2   6  17       36.00       43.37      5.64 o
  -1   6  17      219.97      212.62      9.39 o
   0   6  17       82.90       90.91      8.61 o
   1   6  17      219.73      220.89      9.49 o
   2   6  17       35.91       38.80     11.24 o
   3   6  17        7.54        9.71      4.56 o
   4   6  17        6.81        9.61      4.01 o
   5   6  17       27.89       35.92      4.92 o
   6   6  17        2.78        3.51      4.12 o
   7   6  17        1.37        4.51      4.31 o
   8   6  17       31.14       37.64      8.03 o
  -7   7  17       16.30       19.21     11.04 o
  -6   7  17       16.54       16.88      7.15 o
  -5   7  17       25.20       22.22      5.25 o
  -4   7  17       36.34       35.23      5.70 o
  -3   7  17        6.65        4.87      4.61 o
  -2   7  17      196.23      214.81      9.59 o
  -1   7  17      249.14      281.27     14.51 o
   0   7  17      130.44      114.63      9.31 o
   1   7  17      249.08      267.75     12.92 o
   2   7  17      196.06      205.81     11.64 o
   3   7  17        6.65        4.53      5.92 o
   4   7  17       36.27       35.81      8.17 o
   5   7  17       25.20       26.30      5.69 o
   6   7  17       16.46       12.34      5.42 o
   7   7  17       16.37       21.98      5.60 o
   8   7  17        6.14       18.12      7.74 o
  -7   8  17       32.65       26.57     11.85 o
  -6   8  17       11.83       15.03      6.57 o
  -5   8  17       19.13       21.50      5.36 o
  -4   8  17       63.56       76.07      6.87 o
  -3   8  17       44.71       41.88      6.10 o
  -2   8  17      106.52      118.01      9.82 o
  -1   8  17       49.07       68.43     14.92 o
   0   8  17       32.54       29.10      6.75 o
   1   8  17       49.18       44.00     13.90 o
   2   8  17      106.64      118.42     11.04 o
   3   8  17       44.67       47.76      7.74 o
   4   8  17       63.60       65.35      8.08 o
   5   8  17       19.04       13.48      6.46 o
   6   8  17       11.86        8.27      5.49 o
   7   8  17       32.68       47.06      8.49 o
  -7   9  17        1.70        6.54     10.22 o
  -6   9  17       19.15       18.77      5.62 o
  -5   9  17       16.24       13.90      7.51 o
  -4   9  17        2.85       -3.93      4.57 o
  -3   9  17       30.37       19.02      6.86 o
  -2   9  17        2.57       -4.94      9.20 o
  -1   9  17       56.79       52.39      8.08 o
   0   9  17        1.06       -0.33      6.05 o
   1   9  17       56.83       46.36      7.79 o
   2   9  17        2.57       -1.80     11.44 o
   3   9  17       30.49       32.21      7.23 o
   4   9  17        2.84       -3.68      6.07 o
   5   9  17       16.21       11.85      6.94 o
   6   9  17       19.12       20.57      6.14 o
   7   9  17        1.70        2.50      7.33 o
  -6  10  17       26.07       18.04      6.08 o
  -5  10  17        5.84        1.41      5.40 o
  -4  10  17       17.48       28.59      7.66 o
  -3  10  17       13.48       14.68      7.07 o
  -2  10  17        5.20        5.70      6.68 o
  -1  10  17       20.58       12.06      8.38 o
   0  10  17       24.74       35.75      7.79 o
   1  10  17       20.52       16.37      7.08 o
   2  10  17        5.20        6.13      6.36 o
   3  10  17       13.47       13.58      6.75 o
   4  10  17       17.54       13.90      7.23 o
   5  10  17        5.91       -0.78      8.99 o
   6  10  17       26.04       20.76      8.23 o
  -5  11  17        9.65       14.54      7.91 o
  -4  11  17       23.43       23.98      8.14 o
  -3  11  17       62.79       64.00      9.48 o
  -2  11  17       44.93       55.06      9.02 o
  -1  11  17       17.35        4.42      7.08 o
   0  11  17        0.97       -3.87      6.34 o
   1  11  17       17.33       20.26      7.65 o
   2  11  17       44.92       47.35     11.04 o
   3  11  17       62.64       55.29     10.01 o
   4  11  17       23.35       32.56      8.09 o
   5  11  17        9.65       -4.40     15.12 o
  -4  12  17       11.01       11.31      8.23 o
  -3  12  17       12.22       13.49      8.20 o
  -2  12  17       21.66       19.86      8.37 o
  -1  12  17        9.20        7.36      7.80 o
   0  12  17        9.81        8.88      7.65 o
   1  12  17        9.22        2.25      6.94 o
   2  12  17       21.68       23.67      7.94 o
   3  12  17       12.17       15.32      7.94 o
   4  12  17       10.95       16.79      8.03 o
  -2  13  17        6.87        4.82      8.14 o
  -1  13  17        9.42       -4.78      7.79 o
   0  13  17       36.49       32.42     13.49 o
   1  13  17        9.42       -1.60      8.79 o
   2  13  17        6.92       12.80      8.23 o
   0   0  18       60.88       70.71      9.40 o
   1   0  18       30.36       31.69      5.49 o
   2   0  18       14.46       15.12      5.20 o
   3   0  18        8.54        5.52      4.62 o
   4   0  18        0.50       -1.00      4.18 o
   5   0  18       76.89       90.36      7.65 o
   6   0  18        0.03        2.25      4.62 o
   7   0  18        0.44        3.27      6.95 o
  -7   1  18        5.73       19.21      7.77 o
  -6   1  18       40.39       44.01      6.21 o
  -5   1  18       74.40       62.45      6.92 o
  -4   1  18        3.26        7.69      4.60 o
  -3   1  18       18.93       22.83      5.34 o
  -2   1  18      311.34      304.88     12.28 o
  -1   1  18        7.22        7.56      4.62 o
   0   1  18       51.01       39.13      5.92 o
   1   1  18        7.20        9.08      4.47 o
   2   1  18      311.18      317.04     16.14 o
   3   1  18       19.03       17.17      5.20 o
   4   1  18        3.34        7.06      4.76 o
   5   1  18       74.33       69.13      7.23 o
   6   1  18       40.39       37.50     10.42 o
   7   1  18        5.71        1.63      6.95 o
   8   1  18        8.58       13.08     11.04 o
   9   1  18        2.31        6.95     11.04 o
  -7   2  18       36.56       53.95      9.81 o
  -6   2  18        6.49       10.59      5.05 o
  -5   2  18      164.44      159.17      8.47 o
  -4   2  18       67.79       74.54      6.16 o
  -3   2  18       30.25       37.24      5.32 o
  -2   2  18      157.31      144.36      7.75 o
  -1   2  18       49.53       55.54      5.54 o
   0   2  18      125.21      117.39     11.83 o
   1   2  18       49.51       44.05      5.36 o
   2   2  18      157.41      149.24      7.95 o
   3   2  18       30.38       47.79     15.12 o
   4   2  18       67.89       64.93      6.94 o
   5   2  18      164.77      180.31     10.01 o
   6   2  18        6.56        3.66      4.25 o
   7   2  18       36.55       45.66      7.97 o
   8   2  18       26.66       13.08     11.04 o
   9   2  18       27.50       54.36     13.90 o
  -7   3  18      161.02      176.98     14.71 o
  -6   3  18       13.74       10.50      4.49 o
  -5   3  18       44.01       42.89      8.10 o
  -4   3  18       54.66       52.41      5.72 o
  -3   3  18       50.95       48.76      5.64 o
  -2   3  18      181.21      175.54      8.45 o
  -1   3  18       19.20       15.73      5.06 o
   0   3  18        9.10        5.61      4.84 o
   1   3  18       19.13       14.58      4.54 o
   2   3  18      181.16      174.34      8.72 o
   3   3  18       51.02       47.60      5.50 o
   4   3  18       54.48       69.10      6.26 o
   5   3  18       44.11       35.86      6.14 o
   6   3  18       13.78       17.57      4.73 o
   7   3  18      160.74      176.11     11.17 o
   8   3  18       25.36       34.33     12.26 o
   9   3  18        0.52        8.58     11.85 o
  -7   4  18        2.48       11.85      7.77 o
  -6   4  18       21.93       19.70      5.57 o
  -5   4  18       20.45       15.62      4.78 o
  -4   4  18       12.92        8.84      4.55 o
  -3   4  18       36.60       37.30      5.36 o
  -2   4  18       67.54       67.88      6.31 o
  -1   4  18      321.38      302.17     10.69 o
   0   4  18       33.59       30.57      5.15 o
   1   4  18      321.32      297.06     10.67 o
   2   4  18       67.51       79.60      6.49 o
   3   4  18       36.50       43.58      5.60 o
   4   4  18       12.87       21.83      5.60 o
   5   4  18       20.48       15.11      4.22 o
   6   4  18       22.08       35.99      5.39 o
   7   4  18        2.48        1.73     12.87 o
   8   4  18        7.22        7.60      6.68 o
  -7   5  18       11.83       15.12      8.17 o
  -6   5  18       23.18       34.59      5.46 o
  -5   5  18        3.57        1.14      4.35 o
  -4   5  18       54.09       52.69      6.05 o
  -3   5  18       26.37       19.78      4.88 o
  -2   5  18       12.21        6.08      4.49 o
  -1   5  18       30.52       35.27      5.31 o
   0   5  18      213.16      211.18      9.38 o
   1   5  18       30.47       34.96      5.39 o
   2   5  18       12.29       10.48      4.77 o
   3   5  18       26.41       25.38      5.31 o
   4   5  18       54.04       49.40      5.09 o
   5   5  18        3.53        1.82      3.86 o
   6   5  18       23.14       39.75      5.12 o
   7   5  18       11.87       11.29      4.93 o
   8   5  18       25.07       33.22      7.74 o
  -6   6  18       39.01       31.64      7.37 o
  -5   6  18       44.60       36.35      5.74 o
  -4   6  18       33.92       38.61      6.50 o
  -3   6  18       41.52       45.14      5.89 o
  -2   6  18       46.98       46.37      6.00 o
  -1   6  18       53.21       49.19      6.16 o
   0   6  18       38.46       33.92      5.57 o
   1   6  18       53.23       64.34      6.37 o
   2   6  18       46.87       45.27      7.97 o
   3   6  18       41.67       42.28      5.93 o
   4   6  18       33.86       29.05      5.65 o
   5   6  18       44.50       46.78      5.28 o
   6   6  18       39.09       38.23      5.32 o
   7   6  18        7.23       11.40      4.71 o
   8   6  18       31.41       49.73      8.78 o
  -7   7  18       20.04       18.39     11.85 o
  -6   7  18        9.48       12.62      6.78 o
  -5   7  18       41.12       39.07      8.61 o
  -4   7  18       35.62       37.33      5.91 o
  -3   7  18       59.54       54.94      6.54 o
  -2   7  18       75.82       87.11      7.30 o
  -1   7  18       11.34        9.33      5.86 o
   0   7  18      164.24      148.09      8.59 o
   1   7  18       11.39       12.06      8.38 o
   2   7  18       75.84       77.76     12.06 o
   3   7  18       59.60       54.91      8.14 o
   4   7  18       35.67       38.23      6.02 o
   5   7  18       41.09       48.12      6.28 o
   6   7  18        9.51        5.75      5.78 o
   7   7  18       20.10       23.44     10.76 o
  -7   8  18       14.96       15.53     11.44 o
  -6   8  18       11.33       16.76      7.07 o
  -5   8  18       17.72       17.17      5.72 o
  -4   8  18        2.59        0.89      4.78 o
  -3   8  18       63.43       83.25      7.37 o
  -2   8  18       15.29       19.24      5.56 o
  -1   8  18        3.19        5.58      6.74 o
   0   8  18        3.95       -5.40      5.47 o
   1   8  18        3.22        5.05      6.17 o
   2   8  18       15.19       10.76      6.46 o
   3   8  18       63.34       66.82      8.61 o
   4   8  18        2.62       12.21      6.75 o
   5   8  18       17.66       17.54      7.21 o
   6   8  18       11.38       15.95      8.58 o
   7   8  18       14.94       15.12      6.10 o
  -6   9  18       25.54       27.84      7.91 o
  -5   9  18        1.68        9.38      5.36 o
  -4   9  18       19.87       17.86      5.81 o
  -3   9  18       51.33       48.22      6.71 o
  -2   9  18      105.42      119.44     10.30 o
  -1   9  18      150.03      132.73     24.73 o
   0   9  18        4.07        7.14      6.46 o
   1   9  18      149.66      134.06     16.35 o
   2   9  18      105.46      102.64     15.94 o
   3   9  18       51.30       46.13      8.08 o
   4   9  18       19.85       22.08      7.50 o
   5   9  18        1.67        2.23      6.79 o
   6   9  18       25.59       21.11     13.49 o
  -5  10  18       20.34       17.56      6.21 o
  -4  10  18       25.87       28.21      6.52 o
  -3  10  18        9.42       10.93      7.37 o
  -2  10  18        5.24       -0.36      6.92 o
  -1  10  18       18.49       22.17      9.81 o
   0  10  18       12.77       21.52      7.50 o
   1  10  18       18.44       23.35      7.56 o
   2  10  18        5.25        6.95      6.65 o
   3  10  18        9.40        6.62      6.92 o
   4  10  18       25.86       24.18      9.61 o
   5  10  18       20.45       18.49      7.91 o
  -4  11  18       56.05       80.24     10.40 o
  -3  11  18       13.27       16.09      7.91 o
  -2  11  18        4.37        6.73      7.26 o
  -1  11  18        7.89        3.85      7.08 o
   0  11  18        0.01        1.75      6.95 o
   1  11  18        7.92        3.01     14.10 o
   2  11  18        4.33       12.75      7.37 o
   3  11  18       13.26       22.89      8.09 o
   4  11  18       56.08       57.69      9.23 o
  -3  12  18       35.15       46.46      9.71 o
  -2  12  18        2.06       -4.34      7.45 o
  -1  12  18       11.44        1.43      8.58 o
   0  12  18       44.76       32.48      8.78 o
   1  12  18       11.46       -3.77      8.58 o
   2  12  18        2.07        4.00      7.37 o
   3  12  18       35.15       41.76      9.07 o
   1   0  19        7.67        7.35     13.28 o
   2   0  19        7.74        4.05      4.71 o
   3   0  19       19.27       27.70      5.78 o
   4   0  19       11.70        8.30      5.00 o
   5   0  19       16.92       22.01      5.59 o
   6   0  19        1.51       -4.42      4.42 o
   7   0  19       10.21       16.76      8.58 o
  -7   1  19        1.73       -3.27      7.36 o
  -6   1  19       34.11       43.67      6.74 o
  -5   1  19        4.35        1.49      4.71 o
  -4   1  19       25.67       23.16      5.78 o
  -3   1  19       16.87       20.45      5.47 o
  -2   1  19       40.30       46.59      6.50 o
  -1   1  19       17.88       12.60      4.76 o
   0   1  19      219.64      222.65     10.69 o
   1   1  19       17.96       11.02      7.56 o
   2   1  19       40.44       44.96      6.36 o
   3   1  19       16.87       22.49      5.49 o
   4   1  19       25.64       20.05      5.93 o
   5   1  19        4.38        3.47      5.52 o
   6   1  19       34.08       39.03      6.50 o
   7   1  19        1.72        0.82      7.36 o
  -7   2  19       13.26       30.65      8.99 o
  -6   2  19        8.58        8.44      5.34 o
  -5   2  19       13.17       24.48      5.76 o
  -4   2  19       70.52       72.34      6.42 o
  -3   2  19        0.04       -1.47      4.00 o
  -2   2  19       32.34       28.14      4.98 o
  -1   2  19       89.97       94.35      6.90 o
   0   2  19        6.60       -0.99      4.10 o
   1   2  19       89.64      111.64      7.14 o
   2   2  19       32.38       31.69     10.63 o
   3   2  19        0.04       -2.55      7.36 o
   4   2  19       70.28       82.00      8.38 o
   5   2  19       13.19       21.63     11.24 o
   6   2  19        8.58       15.70      5.63 o
   7   2  19       13.18       35.97      9.40 o
   8   2  19       21.90        8.58     11.44 o
  -7   3  19       13.04       17.98      8.58 o
  -6   3  19        3.18        9.86      5.02 o
  -5   3  19       51.42       57.75      6.27 o
  -4   3  19       96.12       94.47      7.08 o
  -3   3  19       51.61       50.84      5.74 o
  -2   3  19      101.53       96.02      6.99 o
  -1   3  19       55.53       61.82      6.08 o
   0   3  19       40.65       29.30      8.22 o
   1   3  19       55.59       60.69      7.66 o
   2   3  19      101.60      109.31      7.56 o
   3   3  19       51.61       36.33      9.82 o
   4   3  19       96.14       97.77      9.61 o
   5   3  19       51.49       57.61      7.08 o
   6   3  19        3.16        1.62      4.42 o
   7   3  19       13.01       13.25      6.86 o
   8   3  19       12.44       21.25     11.44 o
  -7   4  19       57.58       87.47     12.26 o
  -6   4  19        0.46        0.47      4.54 o
  -5   4  19       11.88       16.58      5.06 o
  -4   4  19       42.08       49.24      6.02 o
  -3   4  19       30.73       30.25      5.46 o
  -2   4  19       16.04       22.59      5.09 o
  -1   4  19       25.57       25.27      5.06 o
   0   4  19       22.08       22.02      4.93 o
   1   4  19       25.59       31.39      5.26 o
   2   4  19       16.05       23.55      5.26 o
   3   4  19       30.83       33.21      6.14 o
   4   4  19       42.12       43.80      7.22 o
   5   4  19       11.95        6.31      4.67 o
   6   4  19        0.47       -1.66      4.51 o
   7   4  19       57.46       77.43     16.35 o
   8   4  19        3.27       -1.23     10.63 o
  -7   5  19       16.56       22.89      8.99 o
  -6   5  19        5.55        0.17      5.97 o
  -5   5  19       13.32       18.31      5.32 o
  -4   5  19        5.18        6.76      4.78 o
  -3   5  19       30.61       40.23      6.60 o
  -2   5  19       69.11       74.90      6.74 o
  -1   5  19       94.31      100.35      7.66 o
   0   5  19       19.35       20.06      5.09 o
   1   5  19       94.18       96.95     13.70 o
   2   5  19       68.97       76.67      8.73 o
   3   5  19       30.66       41.31     10.30 o
   4   5  19        5.16        2.70      4.88 o
   5   5  19       13.29       10.91      4.44 o
   6   5  19        5.56        9.64      4.98 o
   7   5  19       16.54       13.49      7.21 o
  -6   6  19        7.74       10.10      6.57 o
  -5   6  19       37.05       44.32      6.22 o
  -4   6  19       12.00        9.19      5.25 o
  -3   6  19       51.58       58.71      6.64 o
  -2   6  19       37.23       47.15      6.23 o
  -1   6  19       25.35       29.75      5.68 o
   0   6  19       32.82       36.09      6.14 o
   1   6  19       25.35       28.77      6.78 o
   2   6  19       37.30       35.42      5.96 o
   3   6  19       51.72       53.45      8.98 o
   4   6  19       12.03       11.40      5.26 o
   5   6  19       37.09       55.09     10.77 o
   6   6  19        7.74        4.42      5.37 o
   7   6  19        3.39        2.76      5.95 o
  -6   7  19        5.55       13.42      7.07 o
  -5   7  19        3.90       -1.37      4.77 o
  -4   7  19       22.03       12.77      5.44 o
  -3   7  19       12.10       17.64      5.54 o
  -2   7  19       15.55       16.39      7.89 o
  -1   7  19       28.45       29.91      7.44 o
   0   7  19       53.69       53.39      6.53 o
   1   7  19       28.50       39.25      6.13 o
   2   7  19       15.51       29.56      5.75 o
   3   7  19       12.11        7.27      5.22 o
   4   7  19       22.04       14.33      5.56 o
   5   7  19        3.86        8.60      5.51 o
   6   7  19        5.54        0.29      5.33 o
   7   7  19       27.77       31.47      6.52 o
  -6   8  19        1.70       -4.43      7.77 o
  -5   8  19        5.64       -1.16      5.18 o
  -4   8  19       70.11       87.62      7.82 o
  -3   8  19        1.45       -4.76      4.98 o
  -2   8  19       13.81       16.41      5.70 o
  -1   8  19        6.29       -3.25      4.90 o
   0   8  19        0.17        0.28      4.85 o
   1   8  19        6.35        7.89      6.57 o
   2   8  19       13.75       13.04      6.63 o
   3   8  19        1.45       -1.23     10.22 o
   4   8  19       70.00       77.78      8.55 o
   5   8  19        5.65        5.56      5.54 o
   6   8  19        1.70        8.39      5.63 o
  -5   9  19        4.64        2.47      5.64 o
  -4   9  19       50.64       56.64      9.21 o
  -3   9  19       10.82       19.62      8.77 o
  -2   9  19       22.40       24.58      6.29 o
  -1   9  19       17.48       18.51      7.16 o
   0   9  19        2.71       -4.26     16.14 o
   1   9  19       17.41       16.47      7.16 o
   2   9  19       22.38       27.23      7.62 o
   3   9  19       10.82       19.21      8.17 o
   4   9  19       50.58       46.33     11.04 o
   5   9  19        4.60        9.61      7.51 o
  -4  10  19       81.34       97.00      8.62 o
  -3  10  19       29.83       25.96      9.01 o
  -2  10  19       59.55       67.58     14.10 o
  -1  10  19       64.96       66.27     11.85 o
   0  10  19       30.99       52.28      8.78 o
   1  10  19       64.82       63.76     14.92 o
   2  10  19       59.50       66.36     11.65 o
   3  10  19       29.88       23.30      7.80 o
   4  10  19       81.34       89.10     25.14 o
  -3  11  19        0.37       -7.04      7.04 o
  -2  11  19       20.63       22.85      8.49 o
  -1  11  19        0.96        6.53      7.62 o
   0  11  19       27.43       25.90      8.20 o
   1  11  19        0.96        3.38      7.08 o
   2  11  19       20.60       24.80      8.23 o
   3  11  19        0.37       -6.79      6.79 o
   0  12  19        9.63       11.04     10.63 o
   0   0  20        6.75        5.72      6.95 o
   1   0  20        5.26        3.47      4.62 o
   2   0  20       13.92       16.29      5.63 o
   3   0  20       65.40       66.29      7.37 o
   4   0  20        9.25        3.85      5.18 o
   5   0  20       15.66       12.98      5.59 o
   6   0  20       11.82       18.99      7.15 o
   7   0  20       20.77       48.23     10.22 o
  -7   1  20       33.42       51.91     10.63 o
  -6   1  20        9.19       17.80      8.99 o
  -5   1  20       16.65       18.81      5.92 o
  -4   1  20       17.55       18.89      5.76 o
  -3   1  20       45.24       45.70      6.63 o
  -2   1  20       31.95       21.65     11.04 o
  -1   1  20        0.77        1.23      4.62 o
   0   1  20        0.06        4.25      4.76 o
   1   1  20        0.78       -2.44      5.93 o
   2   1  20       31.97       33.98      6.21 o
   3   1  20       45.13       44.79      6.65 o
   4   1  20       17.54       14.13      6.95 o
   5   1  20       16.64       25.88      6.21 o
   6   1  20        9.21       17.04      5.92 o
   7   1  20       33.49       26.98      9.40 o
  -7   2  20        7.61       25.75      9.40 o
  -6   2  20       17.81       23.56      6.05 o
  -5   2  20        1.87        5.11      5.20 o
  -4   2  20       20.63       19.34      5.76 o
  -3   2  20       25.15       31.91      5.40 o
  -2   2  20      108.90      121.96      7.85 o
  -1   2  20       44.86       38.87      7.04 o
   0   2  20        0.08       -0.41      4.25 o
   1   2  20       45.00       45.08      9.20 o
   2   2  20      109.09      123.81     20.44 o
   3   2  20       25.21       31.72      6.34 o
   4   2  20       20.66       26.07      6.21 o
   5   2  20        1.86       -3.07      4.91 o
   6   2  20       17.89       18.41      5.88 o
   7   2  20        7.61       11.04      8.58 o
  -7   3  20        8.39       17.17      8.58 o
  -6   3  20       11.58       15.57      6.08 o
  -5   3  20       16.56       28.44      7.19 o
  -4   3  20       57.54       57.24      6.42 o
  -3   3  20       63.14       86.82      7.14 o
  -2   3  20      139.58      161.83      8.67 o
  -1   3  20      133.29      136.67      8.10 o
   0   3  20       57.31       55.44      6.22 o
   1   3  20      133.27      114.73      7.71 o
   2   3  20      139.53      151.12      8.57 o
   3   3  20       63.31       63.83     10.22 o
   4   3  20       57.39       57.82      7.97 o
   5   3  20       16.59       26.88      6.74 o
   6   3  20       11.58       10.34      5.76 o
   7   3  20        8.41        8.26      7.77 o
  -7   4  20        2.24        7.36      8.58 o
  -6   4  20        6.71       22.26      5.38 o
  -5   4  20       12.80        5.22      5.22 o
  -4   4  20       39.53       46.35      6.08 o
  -3   4  20       28.38       37.60      8.48 o
  -2   4  20       40.94       44.11      6.05 o
  -1   4  20       28.71       33.52      5.79 o
   0   4  20       24.71       33.57      5.74 o
   1   4  20       28.69       17.57      5.17 o
   2   4  20       40.89       58.26      7.17 o
   3   4  20       28.39       35.44      5.93 o
   4   4  20       39.53       39.25      6.03 o
   5   4  20       12.77       12.37      6.21 o
   6   4  20        6.73        7.71      5.09 o
   7   4  20        2.26       -6.21      6.21 o
  -7   5  20       25.49       41.28     10.22 o
  -6   5  20       11.49       21.84      7.55 o
  -5   5  20       74.45       80.11      8.00 o
  -4   5  20        9.52        5.37      5.03 o
  -3   5  20       46.24       48.06      6.90 o
  -2   5  20       22.96       16.62      5.38 o
  -1   5  20        7.09        4.90      4.73 o
   0   5  20      143.19      146.19      8.65 o
   1   5  20        7.07        4.23      4.77 o
   2   5  20       22.98       23.62      7.30 o
   3   5  20       46.20       37.97      6.22 o
   4   5  20        9.56        7.00      5.58 o
   5   5  20       74.48       79.68     10.50 o
   6   5  20       11.48       13.51      5.40 o
   7   5  20       25.45       15.98      7.56 o
  -6   6  20        7.03        3.80      6.73 o
  -5   6  20       17.68        7.39      5.39 o
  -4   6  20       10.32        6.65      5.26 o
  -3   6  20       34.99       35.04      6.16 o
  -2   6  20       12.68        7.31      5.19 o
  -1   6  20       12.29       17.11      5.22 o
   0   6  20        0.06       -1.42      4.79 o
   1   6  20       12.23        5.58      5.07 o
   2   6  20       12.69       10.12      6.72 o
   3   6  20       34.85       39.47      6.46 o
   4   6  20       10.31        9.23      5.48 o
   5   6  20       17.65       12.92      5.51 o
   6   6  20        7.02        1.44      5.44 o
  -6   7  20        0.03       -8.26      8.79 o
  -5   7  20        2.77       -3.61      5.12 o
  -4   7  20       13.23        1.73      5.32 o
  -3   7  20        8.04        3.95      5.35 o
  -2   7  20       19.67       16.78      5.82 o
  -1   7  20      192.36      182.08     13.09 o
   0   7  20        0.31        0.69      4.97 o
   1   7  20      192.29      202.53     13.09 o
   2   7  20       19.68       15.34      5.73 o
   3   7  20        8.06        8.43      5.35 o
   4   7  20       13.25       10.91      5.80 o
   5   7  20        2.74       -3.26      5.14 o
   6   7  20        0.03       -5.26      5.26 o
  -5   8  20       24.88       34.23      7.97 o
  -4   8  20       11.19       -1.39      6.71 o
  -3   8  20       27.94       36.73      6.61 o
  -2   8  20       22.06       21.37      6.13 o
  -1   8  20       32.50       23.52      9.00 o
   0   8  20       31.13       33.67      8.90 o
   1   8  20       32.52       34.12      6.25 o
   2   8  20       22.05       17.14      6.02 o
   3   8  20       27.85       23.03      6.17 o
   4   8  20       11.20        0.79      6.45 o
   5   8  20       24.88       48.19      8.29 o
  -4   9  20       24.31       19.07      6.90 o
  -3   9  20        8.82       10.85      8.15 o
  -2   9  20       16.76       22.46      6.36 o
  -1   9  20       12.63        0.46      5.62 o
   0   9  20        7.35        8.51      5.68 o
   1   9  20       12.63        8.68      5.80 o
   2   9  20       16.74       13.97      7.37 o
   3   9  20        8.80       10.38      8.58 o
   4   9  20       24.38       20.67      6.41 o
  -3  10  20        6.49        5.31      6.05 o
  -2  10  20       74.90      103.03      9.10 o
  -1  10  20       17.90       25.39      8.43 o
   0  10  20       42.94       51.31      8.95 o
   1  10  20       17.91       28.67      8.32 o
   2  10  20       74.89       92.77     20.84 o
   3  10  20        6.48        5.54      7.62 o
   0  11  20       43.31       55.59     12.67 o
   1   0  21        0.30       -5.31      5.31 o
   2   0  21        6.01       -1.95      5.05 o
   3   0  21        6.04       -0.25      8.58 o
   4   0  21        1.79        0.99      5.11 o
   5   0  21        7.69        8.47      5.76 o
   6   0  21       15.17        8.28      5.76 o
   7   0  21       12.77       29.02      9.81 o
  -7   1  21       17.24       22.48      9.40 o
  -6   1  21       17.43       36.24      6.79 o
  -5   1  21       13.22       24.66      6.34 o
  -4   1  21       47.31       59.19      7.50 o
  -3   1  21       38.64       33.40      6.65 o
  -2   1  21       79.15       75.91     10.63 o
  -1   1  21       26.12       22.07      6.07 o
   0   1  21        8.97       17.76      5.63 o
   1   1  21       26.02       23.71      5.92 o
   2   1  21       79.05       70.18      7.65 o
   3   1  21       38.55       50.79      7.08 o
   4   1  21       47.36       54.88      7.33 o
   5   1  21       13.25       13.73      5.99 o
   6   1  21       17.47       31.62      9.20 o
   7   1  21       17.26       25.34      9.40 o
  -7   2  21        3.83        1.63      8.17 o
  -6   2  21        4.19        8.31      5.76 o
  -5   2  21       27.84       40.13      9.61 o
  -4   2  21        1.35        4.70      5.49 o
  -3   2  21       57.41       68.49      7.80 o
  -2   2  21       19.68       20.46      6.05 o
  -1   2  21      144.95      159.06     10.26 o
   0   2  21        1.22        4.48      5.18 o
   1   2  21      144.85      155.32     10.12 o
   2   2  21       19.61       16.20      5.92 o
   3   2  21       57.47       72.25      8.08 o
   4   2  21        1.33       -3.32      5.05 o
   5   2  21       27.87       44.71      8.17 o
   6   2  21        4.19        0.20      7.56 o
   7   2  21        3.85        6.95      8.99 o
  -6   3  21       38.36       55.30     11.24 o
  -5   3  21       34.03       59.48      6.97 o
  -4   3  21        3.99        8.76      5.11 o
  -3   3  21        4.60       -3.31      4.46 o
  -2   3  21       82.90       94.64      7.61 o
  -1   3  21       10.88       14.81      5.27 o
   0   3  21       16.29       28.57      5.75 o
   1   3  21       10.83       12.52      4.90 o
   2   3  21       82.76       96.57      8.78 o
   3   3  21        4.62        5.52      5.78 o
   4   3  21        4.02        8.95      5.76 o
   5   3  21       34.04       45.27      7.37 o
   6   3  21       38.39       40.95      7.37 o
  -6   4  21       13.03       19.93      7.76 o
  -5   4  21       59.89       93.24      7.85 o
  -4   4  21        5.75        9.79      5.23 o
  -3   4  21       57.33       61.31      7.03 o
  -2   4  21        3.52        3.96      4.81 o
  -1   4  21       52.55       52.93      6.61 o
   0   4  21       87.80       87.59      7.41 o
   1   4  21       52.57       54.94      7.84 o
   2   4  21        3.52        4.20      5.42 o
   3   4  21       57.34       66.36     10.25 o
   4   4  21        5.77        5.40      5.92 o
   5   4  21       59.93       62.93     11.65 o
   6   4  21       13.01       14.82      6.79 o
  -6   5  21       33.80       46.94      8.91 o
  -5   5  21       25.43       45.60      8.82 o
  -4   5  21      113.60      135.30      8.86 o
  -3   5  21       31.60       39.20      6.31 o
  -2   5  21       95.51      115.69     11.95 o
  -1   5  21        4.88       -4.24      4.73 o
   0   5  21        0.08       -4.64      4.64 o
   1   5  21        4.86        4.12      5.06 o
   2   5  21       95.46       89.22      7.80 o
   3   5  21       31.50       46.69      6.64 o
   4   5  21      113.70      117.29     15.03 o
   5   5  21       25.42       37.95      7.50 o
   6   5  21       33.72       47.74      7.94 o
  -5   6  21       17.10        6.70      7.96 o
  -4   6  21       32.88       35.33      6.47 o
  -3   6  21        3.46       14.16      5.70 o
  -2   6  21       11.89       11.29      5.74 o
  -1   6  21       53.00       63.84      9.75 o
   0   6  21        0.86       -4.64      4.64 o
   1   6  21       53.01       47.52      6.79 o
   2   6  21       11.82        6.59      5.41 o
   3   6  21        3.46        7.54      5.93 o
   4   6  21       32.78       41.91      6.75 o
   5   6  21       17.15       13.45      5.87 o
  -5   7  21       11.14       10.85      6.13 o
  -4   7  21        3.42        6.34      6.31 o
  -3   7  21       53.63       55.32     10.53 o
  -2   7  21       10.28        9.43      5.65 o
  -1   7  21       19.38       15.78      5.81 o
   0   7  21        0.28       -1.01      5.02 o
   1   7  21       19.31        6.29      5.39 o
   2   7  21       10.29        0.79      5.44 o
   3   7  21       53.68       57.77      7.26 o
   4   7  21        3.38        3.58      5.56 o
   5   7  21       11.18        3.36      5.90 o
  -4   8  21        0.39       -1.42      5.70 o
  -3   8  21        1.79       -2.62      5.63 o
  -2   8  21        0.99       -3.21      5.43 o
  -1   8  21        7.52        4.14      5.68 o
   0   8  21        3.11       -2.77      5.27 o
   1   8  21        7.48        4.27      6.59 o
   2   8  21        0.99       -3.93      5.43 o
   3   8  21        1.79       -5.36      5.36 o
   4   8  21        0.39        6.56      5.87 o
  -3   9  21       23.44       22.96      6.79 o
  -2   9  21       11.27       12.68      6.53 o
  -1   9  21        2.22       -3.79      5.54 o
   0   9  21        1.45       -5.41      5.41 o
   1   9  21        2.22        0.62      6.41 o
   2   9  21       11.25       10.11      6.11 o
   3   9  21       23.34       27.33      6.84 o
   0   0  22        0.06        2.86      7.77 o
   1   0  22       68.45       71.65     11.04 o
   2   0  22       67.14       88.67      8.81 o
   3   0  22       20.05       32.91      6.94 o
   4   0  22        0.36       -1.11      5.63 o
   5   0  22        3.07        3.36      5.92 o
   6   0  22        4.67       17.79      6.63 o
  -6   1  22       37.63       60.72      8.23 o
  -5   1  22        9.72       14.27      6.28 o
  -4   1  22       26.43       35.53      7.08 o
  -3   1  22        4.05        4.97      5.63 o
  -2   1  22        2.46        0.00      5.47 o
  -1   1  22       14.85        8.83      6.54 o
   0   1  22        0.35        2.30      5.72 o
   1   1  22       14.89       16.55      6.07 o
   2   1  22        2.43       -4.41      5.05 o
   3   1  22        4.01        3.79      5.47 o
   4   1  22       26.46       28.83      6.92 o
   5   1  22        9.78       16.50      6.34 o
   6   1  22       37.72       60.06      8.23 o
  -6   2  22        8.48        7.02      8.17 o
  -5   2  22       82.18      108.12      9.81 o
  -4   2  22       41.93       44.74      7.65 o
  -3   2  22       15.41       23.70      6.50 o
  -2   2  22       53.66       52.77      7.65 o
  -1   2  22       43.29       53.16      7.51 o
   0   2  22        0.52        5.29      8.17 o
   1   2  22       43.08       38.57      7.08 o
   2   2  22       53.63       67.39     11.44 o
   3   2  22       15.36       11.72      6.05 o
   4   2  22       41.86       49.73      7.65 o
   5   2  22       82.12      112.39     10.01 o
   6   2  22        8.47        8.08      6.21 o
  -5   3  22        5.20        7.97      6.34 o
  -4   3  22       10.73       10.14      6.21 o
  -3   3  22       10.98       14.41      8.36 o
  -2   3  22        0.34       -4.58      4.86 o
  -1   3  22       38.40       54.77      6.75 o
   0   3  22       48.07       51.54      6.61 o
   1   3  22       38.41       49.50     12.67 o
   2   3  22        0.34        6.92      5.72 o
   3   3  22       10.88       15.69      6.50 o
   4   3  22       10.69        6.66      6.05 o
   5   3  22        5.20        9.35      6.54 o
  -5   4  22        5.06       19.54      5.96 o
  -4   4  22       21.59       25.29      6.37 o
  -3   4  22       95.72      107.49      8.33 o
  -2   4  22       79.10       96.51      8.13 o
  -1   4  22       25.94       27.50      5.93 o
   0   4  22       74.28       76.33     10.91 o
   1   4  22       25.84       29.76      6.22 o
   2   4  22       79.08       98.00      8.05 o
   3   4  22       95.81       87.64     19.21 o
   4   4  22       21.58       32.67      7.33 o
   5   4  22        5.04       12.06      6.36 o
  -5   5  22       11.24        3.06      5.64 o
  -4   5  22       81.27      104.75      9.76 o
  -3   5  22       12.59       15.10      5.84 o
  -2   5  22       39.36       46.89      6.65 o
  -1   5  22       14.92       24.21      6.10 o
   0   5  22       10.03        1.11      5.17 o
   1   5  22       14.89       15.29      6.32 o
   2   5  22       39.32       43.11      7.37 o
   3   5  22       12.62       19.78      5.89 o
   4   5  22       81.16       88.89     12.86 o
   5   5  22       11.19       23.26      7.21 o
  -4   6  22       40.70       31.58      6.69 o
  -3   6  22        2.46       -2.72      5.94 o
  -2   6  22        1.08        3.83      5.54 o
  -1   6  22        4.95        3.44      5.59 o
   0   6  22       13.98       10.54      5.65 o
   1   6  22        4.96       -1.83      5.22 o
   2   6  22        1.09       -2.41      5.38 o
   3   6  22        2.44       -0.61      5.23 o
   4   6  22       40.72       42.49      6.98 o
  -3   7  22       22.24       24.17      6.52 o
  -2   7  22       10.56        1.77      5.75 o
  -1   7  22       14.85       15.22      7.06 o
   0   7  22       40.98       64.89     10.00 o
   1   7  22       14.82       -3.47      6.02 o
   2   7  22       10.55       -0.79      5.54 o
   3   7  22       22.26       23.16      9.86 o
  -2   8  22        1.45       -2.81      5.65 o
  -1   8  22        2.29       -5.89      6.78 o
   0   8  22        0.50       -5.44      5.44 o
   1   8  22        2.30       -1.00      5.78 o
   2   8  22        1.43       -5.60      5.60 o
   1   0  23        0.08       -2.05     10.22 o
   2   0  23        4.44        4.89      6.05 o
   3   0  23       32.36       43.92      7.65 o
   4   0  23       11.45       12.19      6.50 o
   5   0  23       25.02       28.77      7.04 o
  -5   1  23        7.21       10.24      7.97 o
  -4   1  23        9.98       10.25      6.34 o
  -3   1  23       24.62       25.40      6.92 o
  -2   1  23        9.73        6.54      6.07 o
  -1   1  23        6.81       15.70      6.21 o
   0   1  23        3.90        3.09     10.83 o
   1   1  23        6.76       15.53      6.07 o
   2   1  23        9.76       20.85      6.79 o
   3   1  23       24.57       37.92      7.77 o
   4   1  23        9.97        7.51      6.54 o
   5   1  23        7.23       14.85      6.79 o
  -4   2  23        9.82       24.58      7.08 o
  -3   2  23       22.76       39.08      7.65 o
  -2   2  23       52.20       78.09      8.81 o
  -1   2  23       86.10      122.08     19.62 o
   0   2  23        1.92       -2.91      5.63 o
   1   2  23       86.14      109.03     14.71 o
   2   2  23       52.14       70.28     12.47 o
   3   2  23       22.86       39.39      7.50 o
   4   2  23        9.79       14.92      6.65 o
  -4   3  23       37.98       48.02      7.85 o
  -3   3  23       71.75       99.45      9.52 o
  -2   3  23       12.82       22.11      6.79 o
  -1   3  23       24.33       40.56      7.50 o
   0   3  23      222.23      259.56     13.13 o
   1   3  23       24.24       25.82      7.08 o
   2   3  23       12.83       19.18     11.24 o
   3   3  23       71.77       74.25      8.96 o
   4   3  23       38.06       51.12      8.09 o
  -4   4  23       32.92       47.33      8.88 o
  -3   4  23        6.29        9.43      8.08 o
  -2   4  23        8.24       11.91      5.91 o
  -1   4  23       63.25       85.56      8.04 o
   0   4  23       16.92       23.54      6.21 o
   1   4  23       63.33       81.62      7.86 o
   2   4  23        8.22       -1.23      6.07 o
   3   4  23        6.30        3.81      9.81 o
   4   4  23       32.87       43.50      7.94 o
  -3   5  23       12.48       18.06      6.28 o
  -2   5  23       23.45       42.98      6.81 o
  -1   5  23        7.17       10.39      5.94 o
   0   5  23        1.35        6.39      5.74 o
   1   5  23        7.14       20.28      6.06 o
   2   5  23       23.43       25.61      6.55 o
   3   5  23       12.46       10.30      5.82 o
  -2   6  23        6.33        4.21      5.87 o
  -1   6  23        9.02       10.34      6.12 o
   0   6  23        1.10       -5.23      5.23 o
   1   6  23        9.01        0.20     10.93 o
   2   6  23        6.30       10.61      5.98 o
   0   7  23       10.39       11.44      9.81 o
   0   0  24       40.65       44.14     11.04 o
   1   0  24       14.79       19.62      6.94 o
   2   0  24        0.86       -3.28      5.92 o
   3   0  24      105.31      126.31     15.33 o
  -3   1  24        1.93        4.50      6.36 o
  -2   1  24       33.06       40.58      7.80 o
  -1   1  24       74.64       90.86      9.52 o
   0   1  24        2.86       10.40      6.63 o
   1   1  24       74.62       78.84     12.26 o
   2   1  24       32.99       45.58     10.63 o
   3   1  24        1.93        0.76      6.34 o
  -3   2  24       53.42       88.73      9.54 o
  -2   2  24       15.26       16.90      7.21 o
  -1   2  24       15.73       29.16      7.65 o
   0   2  24       47.74       69.24      8.95 o
   1   2  24       15.72       25.85      7.37 o
   2   2  24       15.26       13.22     10.63 o
   3   2  24       53.39       60.04      8.81 o
  -2   3  24        4.68        3.61      6.50 o
  -1   3  24       32.26       59.20      8.66 o
   0   3  24       32.46       49.74     10.22 o
   1   3  24       32.27       58.01      8.66 o
   2   3  24        4.72        5.20     12.47 o
  -1   4  24       75.54       94.67      9.81 o
   0   4  24        0.20        7.13      6.79 o
   1   4  24       75.66       83.10      9.52 o
 
